# Supplementary material for: Intact, recombinant, and spliced forms of endogenous mouse mammary tumor viruses in inbred and wild mice
Source: J Virol. 2025 Mar 13;99(4):e00079-25. doi: 10.1128/jvi.00079-25 (PMC11998498; doi:10.1128/jvi.00079-25)
Supplement: Data File S1 — Sequences for Mtvs extracted from 16 sequenced mouse genomes. [file jvi.00079-25-s0001.txt]

Dataset1.  Sequences for Mtvs extracted from 16 sequenced mouse genomes.


>Mtv3
TGCCGCACCTGCAGCAGAAATGGTTGAACTCCCGAGAGTGTCCTACACTTAGGAGAGAAGCAGCCAAGGGGTTGTTTCCCACCAAGGACGACCCGTCTGCGTGCACGCGGATGAGCCCATCAGACAAAGACATACTCATTCTCTGCTGCAAACTTGGCATAGCTCTGCTTTGCCTGGGGCTATTGGGGGAAGTTGCGGTTCGTGCTCGCAGGGCTCTCACCCTTGACTCTTTTAATAGCTCTTCTGTGCAAGATTACAATCTAAACAATTCGGAGAACTCGACCTTCCTCCTGGGGCAAGGACCACAGCCAACTTCCTCTTACAAGCCACACCGATTTTGTCCTTCAGAAATAGAAATAAGAATGCTTGCTAAAAATTATATTTTTACCAATAAGACCAATCCAATAGGTCGATTATTAATCACTATGTTAAGAAATGAATCATTACCTTTTAGTACTATTTTTACTCAAATTCAAAGGTTAGAAATGGGAATAGAAAATAGAAAGAGACGCTCAACCTCAGTTGAAGAACAGGTACAAGGACTGTTGGCCACAGGCCTAGAAGTAAAAAGGGGAAAGAGGAGTGCGCTTGTCAAAATAGGAGACAGATGGTGGCAACCAGGGACTTATAGGGGACCTTACATCTACAGACCAACAGATGCCCCGTTACCATATACAGGAAGATATGATTTAAATTTTGATAGGTGGGTCACAGTCAACGGCTATAAAGTGTTATACAGATCCCTCCCCTTTCGTGAAAGACTCGCCAGAGCTAGACCTCCTTGGTGTGTGTTAACTCAGGAAGAAAAAGACGACATGAAACAACAGGTACATGATTATATTTATCTGGGGACAGGAATGATACATTGGAAAGTATTTTATAACAGTAGAGAGGAGGCCAAAAGACATATAATAGAACATATTAAGGCATTGCCCTTAACTTTCTAAAGTTTGCTTGCGGTTCCCAAGGTTTAAGTAAGTTCATGGTTACAAACTGTTCTTAAAACAAGGATGTGAAACAGTGGTTTCCTGGCTTGGTTTGGTATCAAGTGTTTTGATCTAAGCTCTGAGTGTTCTATCCCCTATGTTCTTTTGGATTCTATCCAAGTCTTATGTAAATGCTTATGTAAACCATGCTATAAAAGAGTGTTGATTTTTTGAGTAAACTTGCAACAGTCCTAACATTCACCTCTCGTGTGTTTGTGTCTGTTCGCCATCCCGTCTCCGCTCGTCACTTATCCTTCACTTTTCAGAGGGTCCCCCCGCAGATCCCGGTGACCCTCAGGTCGGCCGACTGCGGCAGCTGGCGCCCGAACAGGGACCCTCGGATTAGTGACCCTTGTCTCTATTTCTACTATTTGGTGTTCGTCTTGTATTGCCTCTTTCTTGTCTGGCTATCATCACAAGAGCGGAACGGACTCACCACAGGGAGCTGCAGTCCCGCCTACGGAGGAGAGGTAGGTTACGGTGAGCCATTGAAAATGGGGGTCTCGGGCTCAAAAGGGCAGAAACTCTTCGTTTCTGTTTTACAGAGGCTTCTCTCAGAGAGAGGTCTTCATGTGAAAGAGAGCAGTGCAATAGAATTTTATCAGTTTCTAATAAAGGTTTCTCCTTGGTTTCCCGAAGAAGGAGGATTAAATTTACAAGATTGGAAAAGGGTAGGAAGAGAAATGAAGAAATACGCAGCGGAACATGGGACAGATAGCATACCAAAACAGGCTTACCCCATTTGGCTTCAGTTGAGAGAGATACTGACAGAGCAATCAGACTTGGTTTTGCTATCTGCAGAAGCCAAGTCTGTGACCGAAGAAGAATTAGAAGAAGGTTTAACCGGACTACTATCGACAAGTTCACAAGAAAAAACTTATGGGACCAGGGGAACAGCATATGCAGAAATAGATACAGAGGTAGACAAGCTGTCTGAACATATTTATGATGAACCATATGAAGAAAAGGAGAAGGCAGATAAAAATGAGGAAAAAGACCATGTTAGAAAAGTAAAGAAGGTAGTACAAAGAAAAGAAAATAGAGAGGGTAAGAGAAAAGAGAAGGATCAAAAGGCCTTTTTAGCCACAGATTGGAACGATGATGACCTATCCCCTGAGGATTGGGATGATTTGGAGGAACAAGCGGTACATTATCATGATGATGATGACCTAATCCTTTCAGTGAAAAGGAAGGTGGTTAAGAAGAAACCCCAGGCACCCAGGAGGAAATCCCTGCCTCCGGTGGGTTTTGCAGGAGCAATGACAGAGGCCAGGGAAAAGGGAGATTTGACTTTTACGTTTCCTGTAGTTTTTATGGGAGACAGTGATGATGATGATACGCCTGTTTGGGAACCGCTGCCATTAAAAACCTTAAAGGAATTACAATTGGCAGTTAAGACCATGGGACCATCTGCTCCATACACCTTGCAGGTGGTAGACATGGTAGCTAGTCAATGGCTCACCCCGAGTGATTGGCACCAGACAGCCAGAGCTACCCTATCCCCTGGAGATTATGTTCTATGGAGGACAGAATATGAAGAGAAAAGTAAAGAAACAGTACAAAAGGCTGCAGGCAAGCGAAAGGGCAAGGTCTCCCTTGACATGTTACTAGGGACTGGTCAGTTCATATCCCCTTCTTCTCAGATTAAATTATCTAAAGATGTCTTAAAAGATGTCACCACAAATGCTGTGTTAGCATGGAGAGCAATTCCGCCTCCTGGAGTCAAGAAGACTGTATTAGCAGGGTTAAAACAGGGAAATGAAGAATCTTATGAAACCTTCATTTCAAGACTTGAGGAAGCTGTTTATAGAATGATGCCAAGAGGAGAGGGATCAGATATATTGATCAAACAATTGGCGTGGAAAAATGCAAATTCGTTGTGTCAGGATCTCATCCGTCCAATACGCAAAACAGGAACTATACAGGATTACATTCGTGCTTGTCTAGACGCTTCTCCCGCAGTTGTTCAGGGTATGGCATATGCAGCAGCCATGAGAGGACAAAAGTATTCTACTTTTGTAAAGCAAACATATGGTGGGGGAAAAGGAGGTCAAGGAGCAGAAGGGCCAGTTTGTTTTTCCTGTGGTAAGACAGGACATATCAAAAAAGACTGTAAGGAGGAGAAGGGCTCCAAAAGAGCCCCTCCTGGGCTCTGTCCCAGATGTAAGAAAGGCTACCACTGGAAGAGTGAATGTAAATCTAAATTTGACAAAGATGGGAATCCACTTCCTCCCTTAGAAACTAATGCTGAAAATTCAAAAAACTTGTAAAGGGGCAGTCCCCTAGCCCCACTCAAAAGGGGGATAAAATTAAGGACTCAGGATTAAATCCTGAAGCCCCACCTTTCACAATACATGATTTGCCTCGAGCCACCCCTGGAAGTGCAGGTTTAGACCTGTCATCCCAGAAGGATTTGATCCTCTCTCTAGAAGATGGAATATCGCTAGTACCCACCTTAGTGAAAGGTACCCTCCCTGAAGGGACCACTGGATTGATAATAGGTAGGAGTTCCAATTATAAAAAGGGACTTGAGGTTTTACCAGGGGTCATTGACTCCGATTTCCAAGGAGAAATCAAGGTTATGGTTAAGGCCGCAAAAAATGCGGTCATCATTCACAAAGGAGAAAGAATAGCACAACTACTGTTGCTGCCATATTTAAAATTGCCCAATCCTATAATCAAGGAAGAACGAGGCTCAGAAGGCTTCGGATCAACAAGTCATGTACATTGGGTGCAAGAAATAAGTGATTCTAGACCCATGCTTCATATTTACTTGAATGGAAGAAGATTCCTCGGTCTCTTAGATACCGGGGCAGATAAAACTTGCATAGCAGGTAAGGACTGGCCAGCTAATTGGCCCATTCACCAAACTAAAAATTCTCTCCAAGGTTTAGGCATGGCCTGTGGGGTGGCACGTAGTAGTCAGCCACTCCGCTGGCAACATGAGGATAAATCAGGGATTATACACCCTTTTGTGATCCCTACATTGCCTTTCACCTTATGGGGAAGAGATATTATGAAAGAGATAAAGGTCAGATTAATGACAGACTCACCAGATGATTCACAGGATTTATGATAGGGGCCATTGAGAGCAATCTCTTTGCAGACCAAATATCTTGGAAATCAGATCAGCCTGTATGGCTTAATCAATGGCCCCTTAAGCAAGAAAAGTTACAGGCTTTACAACAGTTAGTGACAGAGCAATTACAATTGGGCCACTTAGAAGAGAGTAATAGCCCTTGAAATACGCCTGTTTTTGTCATTAAAAAGAAGTCAGGAAAATGGAGGCTGTTACAAGACCTACGTGCAGTTAATGCCACAATGCACGATATGGGAGCATTACAACCAGGCTTGCCGTCCCCTGTAGCAGTCCCTAAAGGATGGGAAATAATCATAATAGATCTACAAGATTGCTTCTTTAATATAAAACTGCATCCTGAAGATTGTAAAAGATTTGCTTTTAGTGTGCCCTCCCCTAATTTTAAGAGGCCCTATCAAAGATTCCAGTGGAAAGTTTTGCCCCAGGGTATGAAAAACAGCCCTACTTTATGTCAAAAATTTGTAGATAAAGCTATATTGACAGTGAGGGATAAATATCAAAACTCATATATTGTGCATTACATGGATGACATTCTTTTGGCACACCCATCAAGAGCCATTGTTGACGAAATACTCACCTCCATGATACAGGCCCTTAACAAACATGGCCTTGTAGTATCCACAGAGAAGATTCAAAAATACGATAATCTCAAATATTTGGGAACCCATATACAGGGTGATGTGGTGTCTTATCAAAAATTACAGATTAGGACAGATAAATTAAGAACCTTAAATGATTTCCAAAAGCTGCTAGGAAATATTAATTGGATACGTCCTTTCTTAAAATTAACTACGGGAGAATTAAAACCTCTCTTTGAAATTCTTAATGGAGATTCTAATCCTATCTCAATAAGAAAACTTACTCCTGAGGCATGCGAAGCTCTTCAATTGGTAAATGAAAGACTATCTACCGCTCGGGTAAAGAGGCTAGATTTATCACAGCCTTGGTCTTTATGTATATTAAAAACTGAATATACCCCCACAGCATGCCTCTGGCAAAATGGAGTCATAAAATGGATACATTTGCCTCATATTTCACCAAAAGTGATTACTCCTTATGATACCTTTTGTACACAACTTATTATTAAGGGCCGACACCGCTCTAAAGAATTGTTTAGTAGAGACCCTGATTATATTGTTGTGCCCTATACCAAAGTTCAATTTGATCTCCTATTACAAGAAAAGGAGGATTGGCCTATCTCCTTACTAGGGTTCCTGGGAGAGGTTCAATTCCATCTTCCAAAAGACCCTTTGCTTACATTTACCCTACAAACTGCCATTATTTTTCCTCACATGACCTCTACAATACCACTAGAGAAAGGAATTGTGATTTTTACAGACGGTTCAGCAAATGGCCGTTCTGTAACATACATACAAGGAAGGGAGCCTATAATTAAAAAAAATACACAAAACACAGCCCAACAGGCTGAAATTGTGGCGGTCATCACAGCCTTTGAGGAAGTGAGTCAACCCTTTAATTTGTATACTGATTCTAAATATGTGACTGGGTTGTTTCCCGAAATCGAAACTGCAACTTTGTCACCCAGAACAAAAATTTACACAGAACTGAGACATCTACAAAGGTTAATCCACAAGAGACAAGAAAAATTTTACATTGGTCATATTAGAGGGCACACTGGACTTCCCGGTCCTTTGGCACAGGGAAATGCCTATGCAGATTCTTTAACAAGAATTCTGACCGCTTTAGAGTCAGCTCAAGAAAGCCACGCACTACATCATCAAAATGCCGCGGCGCTTAGGTTTCAGTTTCACATCACTCGTGAACAAGCACGAAAAATTGTAAAACTATGTCCAAATTGCCCCGACTGGGGACATGTGCCACAACTAGGAGTAAACCCCAGGGGCCTTAAGCCCCGAGTTCTATGGCAAATGGATGTTACCCATGTCTCAGAATTTGGAAAATTAAAGTATGTACATGTGACAGTAGATACCTATTCTCATTTTACTTTCGCTACCGCCCGAACGGGCGAAGCAACCAAAGATGTGTTACAACACTTGGCTCAAAGCTTTGCATATATGGGCATTCCACAAAAAATTAAAACAGACAATGCCCCCGCATATGTGTCCCGTTCATTACAAGAATTTCTGGCCAGATGAAAAATATCTCATGTCACGAGGATTCCTTACAATCCCCAAGGACAGGCCATTGTTGAACGAACACACCAAAATATAAAGGCACAGCTTAACAAGCTTCAAAAGGCTGAAAAATACTATACACCCCACCATCTATTGGCACATGCTCTTTTTGTGCTGAATCATGTAAATATGGACAATCAAGGCCATACGGCGGCCGAAAGACATTGGGGTCCAATTTCAGCCGATCCAAAACCTATGGTTATGTGAAAAGATCTTCTCACAGGGTCCTGGAAAGGACCCGATGTCCTAATAACAGCCGGACGAGGCTATGCTTGTGTTTTTCCACAAGATGCCGAATCACCAATTTGGGTCCCTGACCGGTTCATCCGACCTTTCACTGAGCGGAAGGGATCGACGCCCACGCCTAGCGCTGCGGAGAAAACGCCGCCGCGAGATGAGAAAGATCACCAAGAAAGTCCGAAAAATGACCCTAGACCCCATCAAAGAAAAGACGGCTTGGCAACAACTGCAGGCGTTGATCTCCGAAGCGGAGGAGGTTCTTAAAACCTCACAAACTCCCCAAACCTCTTTGACCTTATTTCTTGCTTTGTTGTCTGTCCTCGGCCCCCTGCCTGTGACCGGGGAAAGTTATTGGGCTTACCTACCTAAACCACCTATTCTCCATCCCGTAGGATGGGGAAGTACAGACCCCATTAGAATTCTGACAAATCAAACCATGTATTTGGGTGGTTCGCCTGACTTTCACGGGTTTAAAAACATGTCTGGTAATGTACATTTTGAGGGGAAGTCTGATACGCTCCCCATTTGCTTTTCCTTCTCCTTTTCTACCCCCACGGGCTGCTTTCAAGTAGATAAGCAGGTATTTCTTTCTGATACACCCACGGTTGATAATAATAAACCTGGGGGAAAGGGTGATAAAAGGCGTATGTGGGAACTTTGGTTGACTACTTTGGGGAACTCAGGGGCCAATACAAAACTGGTCCCTATAAAAAAGAAGTTGCCCCCCAAATATCCTCACTGCCAGATCGCCTTTAAGAAGGACGCCTTCTGGGAGGGAGACGAGTCTGCTCCTCCACGGTGGTTGCCTTGCGCCTTCCCTGACCAGGGGGTGAGTTTTTCTCCAAAAGGGGCCCTTGGGTTACTTTGAGATTTCTCCCTTCCCTCGCCTAGTGTAGATCAGTCAGATCAGATTAAAAACAAAAAGGATCTATTTGGAAATTATACTCCCCCTGTCAATAAAGAAGTTCATCGATGGTATGAAGCAAGATGGGTAAAACCTACTTGGTTCTGGGAAAATTCTCCTAAAGATCCCAATGATAGAGATTTTACTGCTCTAGTTCCCCATACAGAATTGTTTCGCTTAGTTGCAGCCTCAAGACATCTTATTCTCAAAAAGCCAGGATTTCAAGAACATGAGATGATTCCTACATCTGCCTGTGTTACTTACCCTTATGCCATATTATTAAGATTACCTCAGCTAATAGATATAGAGAAAAGAGGATCTACTTTTCATATTTCCTGTTCTTCTTGTAGATTGACTAATTGTTTAGATTCTTCTGCCTACGACTATGCAGCGATCATAGTCAAGAGGCCGCCATATGTGCTGCTACCTGTAGATATTGGTGATGAACCATGGTTTGATGATTCTGCCATTCAAACCTTTAGGTATGCCACAGATTTAATTCGAGCTAAGCGATTCGTCGCTGCCATTATTCTGGGCATATCTGCTTTAATTGCTATTATCACTTCCTTTGCTGTAGCTACTACTGCCTTAGTTAAGGAGATGCAAACTGCTACGTTTGTTAATAATCTTCATAGAAATGTTACATTAGCCTTATCTGAACAAAGAATAATAGATTTAAAATTGGAAGCTAGACTTAATGCTTTAGAAGAAGTAGTTTTAGAGTTGAGACAAGATGTGGCAAACTTAAAGACCAGAATGTCCACTAGGTGTCATGCAAATTATGACTTTATCTGTGTCACACCTTTGCCATATAATGCTTCTGAGAGCTGGGAAAGAACCAGAGCTCATTTATTGGGCATTTAAAATGACAATGAGATTTCATATAACATACAGGAGTTAACCAACCTGATTAGTGATATGAGCAAACAACATATTGACGCAGTGGACCTCAGTGGCTTGGCTCAGTCCTTTGCCAATGGAGTAAAGGCTTTAAATCCATTAGATTGGACACAATATTTCATTTTTATAGGAGTTGGAGCCCTGCTTTTGGTCATAGTACTTATGATTTTCCCCATTGTTTTCCAGTGCTTTGCGAAGAGCCTTGACCAAGTACAGTCAGATCTTAACGTGCTTCTTTTAAAAAAGAAAAAAGGGGGAAATGCCGCACCTGCAGCAGAAATGGTTGAACTCCCGAGAGTGTCCTACACTTAGGAGAGAAGCAGCCAAGGGGTTGTTTCCCACCAAGGACGACCCGTCTGCGTGCACGCGGATGAGCCCATCAGACAAAGACATACTCATTCTCTGCTGCAAACTTGGCATAGCTCTGCTTTGCCTGGGGCTATTGGGGGAAGTTGCGGTTCGTGCTCGCAGGGCTCTCACCCTTGACTCTTTTAATAGCTCTTCTGTGCAAGATTACAATCTAAACAATTCGGAGAACTCGACCTTCCTCCTGGGGCAAGGACCACAGCCAACTTCCTCTTACAAGCCACACCGATTTTGTCCTTCAGAAATAGAAATAAGAATGCTTGCTAAAAATTATATTTTTACCAATAAGACCAATCCAATAGGTCGATTATTAATCACTATGTTAAGAAATGAATCATTACCTTTTAGTACTATTTTTACTCAAATTCAAAGGTTAGAAATGGGAATAGAAAATAGAAAGAGACGCTCAACCTCAGTTGAAGAACAGGTACAAGGACTGTTGGCCACAGGCCTAGAAGTAAAAAGGGGAAAGAGGAGTGCGCTTGTCAAAATAGGAGACAGATGGTGGCAACCAGGGACTTATAGGGGACCTTACATCTACAGACCAACAGATGCCCCGTTACCATATACAGGAAGATATGATTTAAATTTTGATAGGTGGGTCACAGTCAACGGCTATAAAGTGTTATACAGATCCCTCCCCTTTCGTGAAAGACTCGCCAGAGCTAGACCTCCTTGGTGTGTGTTAACTCAGGAAGAAAAAGACGACATGAAACAACAGGTACATGATTATATTTATCTGGGGACAGGAATGATACATTGGAAAGTATTTTATAACAGTAGAGAGGAGGCCAAAAGACATATAATAGAACATATTAAGGCATTGCCCTTAACTTTCTAAAGTTTGCTTGCGGTTCCCAAGGTTTAAGTAAGTTCATGGTTACAAACTGTTCTTAAAACAAGGATGTGAAACAGTGGTTTCCTGGCTTGGTTTGGTATCAAGTGTTTTGATCTAAGCTCTGAGTGTTCTATCCCCTATGTTCTTTTGGATTCTATCCAAGTCTTATGTAAATGCTTATGTAAACCATGCTATAAAAGAGTGTTGATTTTTTGAGTAAACTTGCAACAGTCCTAACATTCACCTCTCGTGTGTTTGTGTCTGTTCGCCATCCCGTCTCCGCTCGTCACTTATCCTTCACTTTTCAGAGGGTCCCCCCGCAGATCCCGGTGACCCTCAGGTCGGCCGACTGCGGCA
>Mtv6
TGCCGCGCCTGCAGCAGAAATGGTTGAACTCCCGAGAGTGTCCTACACTTAGGAGAGAAGCAGCCAAGGGGTTGTTTCCCACCAAGGACGACCCGTCTGCGTGCACGCGGATGAGCCCATCAGACAAAGACATACTCATTCTCTGCTGCAAACTTGGCATAGCTCTGCTTTGCCTGGGGCTATTGGGGGAAGTTGCGGTTCGTGCTCGCAGGGCTCTCACCCTTGATTCTTTTAATAACTCTTCCGTGCAAGATTACAATCTAAACGATTCGGAGAACTCGACCTTCCTCCTGGGGCAAGGACCACAGCCAACTTCCTCTTACAAGCCACACCGACTTTGTCCTTCAGAAATAGAAATAAGAATGCTTGCTAAAAATTATATTTTTACCAATGAGACCAATCCAATAGGTCGATTATTAATCATGATGTTAAGAAATGAATCTTTGTCTTTTAGCACTATATTTACTCAAATTCAAAGGTTAGAAATGGGAATAGAAAATAGAAAGAGACGCTCAACCTCAGTTGAAGAACAGGTGCAAGGACTAAGGGCCTCAGGCCTAGAAGTAAAAAGGGGAAAGAGGAGTGCGCTTGTCAAAATAGGAGACAGGTGGTGGCAACCAGGGACTTATAGGGGACCTTACATCTACAGACCAACAGACGCCCCGCTACCATATACAGGAAGATATGATTTAAATTTTGATAGGTGGGTCACAGTCAACGGCTATAAAGTGTTATACAGATCCCTCCCCTTTCGTGAAAGGCTCGCCAGAGCTAGACCTCCTTGGTGTGTGTTGTCTCAAGAAGAAAAAGACGACATGAAACAACAGGTACATGATTATATTTATCTGGGGACAGGAATGATACATTGGAAAGTATTTTATAACAGTAGAGAGGAGGCCAAAAGACATATAATAGAACATATTAAGGCATTGCCCTTAGCTTTCTAAAGTTTGCTTGCGGCTCCCAAGGTTTAAGTAAGTTCATGGTCACAAACTGTTCTTAAAACAAGGATGTGAGACAAGTGGTTTCCTGACTTGGTTTGGTATCAAATGTTTTGATCTAAGCTCTGAATGTTCTATTCTCCTATGTTCTTTTGGAACTTATCCAAGTCTTATGTAAATGCTTATGTAAACCATGATATAAAAGAGTGCTGATTTTTTGAGTAAACTTGCAACAGTCCTAACATACACGTCTCGTGTGTTTGTGTCTGTTCGCCATCCCGTCTCCGCTCGTCACTTATCCTTCACTTTCCAGAGGGTCCCCCCGCAGACCCCGGTGACCCTCAGGTCGGCCGACTGCGGCAGCTGGCGCCCGAACAGGGACCCTCGGATAAGTGACCCTTGTCTCTATTTCTACTATTTGGTGTTCGTCTTGTATTGTCTCTTTCTTGTCTGGCTATCATCACAAGAGCGGAACGGACTCACCACAGGGAGCTGCAGTCCCGCCTACGGAGGAGAGGTAGGTTACGGTGAGCCATTGGATATGGGGGTCTCGGGCTCAAAAGGGCAGAAACTCTTCGTTTCTGTACTACAAAGGCTCCTCTCAGAGAGGGGTCTTCATGTGAAAGAGAGTAGTGCAATAGAATTTTATCAGTTTCTGATAAAGGTTTCTCCTTGGTTTCCCGAAGAAGGAGGATTAAATTTACAAGATTGGAAAAGGGTAGGAAGAGAAATGAAGAGGTATGCAGCGGAGCATGGGACAGATAGCATACCAAAACAGGCGTACCCCATTTGGCTTCAGTTGAGAGAGATACTGACAGAGCAATCAGACTTGGTTTTGCTATCCGCAGAAGCCAAATCTGTTACCGAAGAAGAATTAGAGGAAGGTTTAACCGGACTACTATCGACAAGTTCACAAGAAAAAACTTATGGGACCAGGGGAACAGCATATGCAGAAATAGATACAGAGGTAGACAAGCTGTCTGAACATATTTATGATGAACCATATGAAGAAAAGGAGAAGGCAAATAAAAATGAGGAAAAGAACCAGAGCACATTTATTGGGCATTTGGAATGACAATGAGATTTCATATAACATACAGGAGTTAACCAACCTGATTAGTGATATGAGCAAACAACATATTGACGCAGTGGACCTCAGTGGCTTGGCTCAGTCCTTTGCCAATGGAGTAAAGGCTTTAAATCCATTGGATTGGACACAATATTTCATTTTTATAGGAGTTGGAGCCCTGCTTTTGGTCATAGTACTTATGATTTTCCCCATTGTTTTCCAGTGCTTTGCGAAGAGCCTTGACCAAGTGCAGTCAGATCTTAACGTGCTTCTTTTAAAAAAGAAAAAAGGGGGAAATGCCGCGCCTGCAGCAGAAATGGTTGAACTCCCGAGAGTGTCCTACACTTAGGAGAGAAGCAGCCAAGGGGTTGTTTCCCACCAAGGACGACCCGTCTGCGTGCACGCGGATGAGCCCATCAGACAAAGACATACTCATTCTCTGCTGCAAACTTGGCATAGCTCTGCTTTGCCTGGGGCTATTGGGGGAAGTTGCGGTTCGTGCTCGCAGGGCTCTCACCCTTGATTCTTTTAATAACTCTTCCGTGCAAGATTACAATCTAAACGATTCGGAGAACTCGACCTTCCTCCTGGGGCAAGGACCACAGCCAACTTCCTCTTACAAGCCACACCGACTTTGTCCTTCAGAAATAGAAATAAGAATGCTTGCTAAAAATTATATTTTTACCAATGAGACCAATCCAATAGGTCGATTATTAATCATGATGTTAAGAAATGAATCTTTGTCTTTTAGCACTATATTTACTCAAATTCAAAGGTTAGAAATGGGAATAGAAAATAGAAAGAGACGCTCAACCTCAGTTGAAGAACAGGTGCAAGGACTAAGGGCCTCAGGCCTAGAAGTAAAAAGGGGAAAGAGGAGTGCGCTTGTCAAAATAGGAGACAGGTGGTGGCAACCAGGGACTTATAGGGGACCTTACATCTACAGACCAACAGACGCCCCGCTACCATATACAGGAAGATATGATTTAAATTTTGATAGGTGGGTCACAGTCAACGGCTATAAAGTGTTATACAGATCCCTCCCCTTTCGTGAAAGGCTCGCCAGAGCTAGACCTCCTTGGTGTGTGTTGTCTCAAGAAGAAAAAGACGACATGAAACAACAGGTACATGATTATATTTATCTGGGGACAGGAATGATACATTGGAAAGTATTTTATAACAGTAGAGAGGAGGCCAAAAGACATATAATAGAACATATTAAGGCATTGCCCTTAGCTTTCTAAAGTTTGCTTGCGGCTCCCAAGGTTTAAGTAAGTTCATGGTCACAAACTGTTCTTAAAACAAGGATGTGAGACAAGTGGTTTCCTGACTTGGTTTGGTATCAAATGTTTTGATCTAAGCTCTGAATGTTCTATTCTCCTATGTTCTTTTGGAACTTATCCAAGTCTTATGTAAATGCTTATGTAAACCATGATATAAAAGAGTGCTGATTTTTTGAGTAAACTTGCAACAGTCCTAACATACACGTCTCGTGTGTTTGTGTCTGTTCGCCATCCCGTCTCCGCTCGTCACTTATCCTTCACTTTCCAGAGGGTCCCCCCGCAGACCCCGGTGACCCTCAGGTCGGCCGACTGCGGCA
>Mtv7
TGCCGCGCCTGCAGCAGAAATGGTTGAACTCCCGAGAGTGTCCTACACTTAGGAGAGAAGCAGCCAAGGGGTTGTTTCCCACCAAGGACGACCCGTCTGCGTGCACGCGGATGAGCCCATCAGACAAAGACATACTCATTCTCTGCTGCAAACTTGGCATAGCTCTGCTTTGCCTGGGGCTATTGGGGGAAGTTGCGGTTCGTGCTCGCAGGGCTCTCACCCTTGACTCTTTTAATAGCTCTTCTGTGCAAGATTACAATCTAAACAATTCGGAGAACTCGACCTTCCTCCTGGGGCAAGGACCACAGCCAACTTCCTCTTACAAGCCACACCGATTTTGTCCTTCAGAAATAGAAATAAGAATGCTTGCTAAAAATTATATTTTTACCAATAAGACCAATCCAATAGGTCGATTATTAATCACTATGTTAAGAAATGAATCGTTACCTTTTAGTACTATTTTTACTCAAATTCAAAGGTTAGAAATGGGAATAGAAAATAGAAAGAGACGCTCAACCGCAGTCAAAGAACAGGTGCAAGGACTATCGGCCACAGGCCTAGAAGTAAAAGAAGGAAAAAGGAGTGTGTTTGTCAAAATAGGAGACAGGTGGTGGCAACCAGGGACTTATAGGGGACCTTACATCTACAGACCAACAGATGCCCCGTTACCATATACAGGAAGATATGATTTAAATTTTGATAGGTGGGTCACAGTCAATGGCTATAAAGTGTTATACAGATCCCTCCCCTTTCGTGAAAGACTCGCCAGAGCTAGACCTCCTTGGTGTGTGTTAACTCAGGAAGAAAAAGACGACATGAAACAACAGGTACATGATTATATTTATCTAGGAACAGGAATGAACTTCTGGGGAAAGATATTTGACTACACCGAAGAGGGAGCTATAGCAAAAATTTTATATAATATGAAATATACTCATGGGGGTCGCGTTGGCTTCGATCCCTTTTAAAACATTTATAAATACAATCAGGTCTACCTTGCGGTTCCCAAGGTTTAAATAAGTCCTGGTTACAAACTGTTCTTAAAACAAGGATGTGAGACAAGTGGTTTCCTGACTTGGTTTGGTATCAAATGTTTTGATCTAAGCTCTGAGTGTTCTAACCTCCTATGTTTTCTTGAAATCTATCCAAGTCTTATGTAAATGCTTATGTAAATCATGATATAAAAAGAATGCTGATTTTCTGAGTAAAGTTGCAACAGTCCTAACATTCACCTCTTGTGTGTTTGTGTCTGTTCGCCATCCCGTCTCCGCTCGTCACTTATCCTTCACTTTCCAGAGGGTCCCCCCGCAGACCCCGGTGACCCTCAGGTCAGCCGACTGCGGCAGCCCCCGCAGACCCCGGTGACCCTCAGGTCAGCCGACTGCGGCAGCTGGCGCCCGAACAGGGACCCTCGGATTAGTGACCCTTGTCTCTATTTCTACTATTTGGTGTTCGTCTTGTATTGTCTCTTTCTTGTCTGGCTATCATCACAAGAGCGGAACGGACTCACCACAGGGAGCTGCAGTCCCGCCTACGGAGGAGAGGTAGGTTACGGTGAGCCATTAGAAATGGGGGTCTCGGGCTCAAAAGGGCAGAAACTCTTCGTTTCTGTTTTACAAAGGCTTCTCTCAGAGAGAGGTCTTCATGTGAAAGAGAGCAGTGCAATAGAATTTTATCAGTTCCTAATAAAGGTTTCCCCTTGGTTTCCTGAAGAAGGAGGGCTAAATTTACAGGATTGGAAAAGGGTAGGAAGAGAAATGAAGAGATATGCCACGGAGCATGGGACAGATAGCATACCAAAGCAGGCTTACCCCATTTGGCTTCAGTTAAGAGAGATATTAACGGAACAGTCAGACTTGGTCTTGCTATCCGCTGAAGCCAAGTCTGTGACTGAAGAAGAGTTAGAAGAAGGTTTAACAGGACTGCTGTCAACAAGTTCACAAGAAAAAACTTATGGGACCAGGGGAACAGCATATGCAGAAATAGATACAGAGGTAGACAAGTTGTCTGAACATATATATGATGAACCATATGAAGAAAAGGAGAAGGCAGATAAAAAAGAGGAAGAGGGCCATATTAGAAGAGTAAAGAAAGTAGTACAAAGAAAAGAAAATAGTGAAGGTAAGAGAAAGGAGAAAGATCAGAAGGCCTTCTTAGCCACAGATTGGAATGATGATGACCTGTCCCCTGGGGATTGGGATGATTTAGAGGAACAAGCGGCACATTATCATGATGATGATGAGCTAATCCTTCCAGTAAAAAGGAAGGTGGTTAAGAAGAAACCTCAGGCACTTAGAAGGAAACCCCTGCCTCCGGTGGGTTTTGCAGGAGCGATGGCAGAGGCCAGGGAAAAGGGAGATTTGACTTTTACGTTTCCTGTAGTTTTTATGGGAGACAGTGATGATGATGATACGCCTGTTTGGGAACCGCTGCCATTAAAAACCTTAAAGGAATTACAATTGGCAGTTAAGACCATGGGACCATCTGCTCCATACACCTTGCAGGTGGTAGACATGGTAGCTAGTCAATGGCTCACCCCGAGTGATTGGCACCAAACAGCCAGAGCTACCTTATCTCCTGGAGATTATGTTTTGTGGAGGACTGAATATGAGGAGAAAAGCAAAGAAATAGTACAAAAGGCTGCAGGCAAGCGAAAGGGCAAGGTCTCCCTTGACATGTTACTGGGGACTGGCCAATTCCTGTCCCCTTCTTCTCAGATCAAACTATCAAAGGATGTCTTAAAAGATGTCACCACCAATGCTGTGTTAGCATGGAGAGCAATTCCGCCTCCTGGAGTTAAAAAGACTGTATTGGCAGGATTAAAACAAGGAAATGAAGAATCTTATGAGACTTTCATTTCAAGGCTTGAGGAAGCTGTTTATAGAATGATGCCAAGAGGAGAGGGGTCAGATATATTGATCAAACAATTGGCGTGGAAAAATGCAAATTCATTGTGTCAGGATCTCATCCGTCCAATACGCAAAACAGGAACTATACAGGATTACATTCGTGCTTGCTTAGATGCTTCTCCCGCAGTTGTTCAGGGTATGGCATATGCAGCAGCCATGAGAGGACAAAAGTATTCTACTTTTGTAAAACAGACATATGGTGGGGGGAAGGGAGGTCAAGGATCAGAAGGGCCGGTTTGTTTTTCCTGTGGTAAGTCAGGACACATCAAAAAAGACTGTAAGGAGGAGAAAGGCACCAAAAGAGCCCCTCCTGGGCTGTGTCCCAGATGTAAAAAGGGCTACCACTGGAAAAGTGAATGTAAATCTAAATTTGACAAAGATGGGAATCCACTCCCTCCCTTGGAAACTAATGCTGAAAATTCAAAAAACTTGTAAAGGGGCAGTCCCCTAGCCCCACTCAAAAGGGGGATAAAATTAAGGACTCAGGATTAAATCCTGAAGCCCCACCTTTCACAATACATGATTTGCCTCGAGCCACCCCTGGAAGTGCAGGTTTAGACCTATCGTCCCAGAAGGATTTGATCCTCTCTCTAGAAGATGGAGTATCGCTAGTATCCACCTTAGTGAAAGGTACCCTCCCTGAAGGGACCACTGGATTAATAATAGGTAGGAGTTCCAATTATAAAAAGGGACTCGAGGTTTTACCAGGGGTCATTGACTCCGATTTCCAAGGAGAAATCAAGGTTATGGTAAAGGCCGCTAAGAATGCGGTCATCATTCACAAAGGAGAAAGAATAGCACAAATACTGTTGCTGCCATATTTAAAACTGCCCAATCCTATAATCAAGGAAGAACGAGGCTCAGAAGGCTTCGGATCAACAAGTCATGTACATTGGGTGCAGGAAATAAGTGATTCCAGACCCATGCTTCATATTTACTTAAATGGAAGAAGATTCCTCGGTCTCTTAGATACCGGGGCAGATAAAACTTGCATAGCGGCTAAGGACTGGCCAGCTAATTGGCCCATTCACCAAACTGAAAATTCTCTTCAAGGTTTAGGCATGGCCTGTGGGGTGGCACGTAGTAGTCAGCCACTCCGCTGGCAACATGAGGATAAATCAGGGATTATACACCCTTTTGTAATCCCTACACTGCCTTTCACCTTATGGGGAAGAGACATTATGAAAGAGATAAAGGTCAGATTAATGACAGACTCACCAGATGAATCACAAGATTTATGATAGGGGCCATTGAGAGCAATCTCTTTGCAGACCAAATATCTTGGAAATCAGATCAGCCTGTATGGCTTAATCAATGGCCCCTTAAACAAGAAAAGTTACAGGCTTTGCAACAGTTAGTGACAGAACAATTACAATTGGGCCACCTAGAAGAGAGCAATAGCCCTTGGAATACACCTGTTTTTGTTATTAAAAAGAAGTCAAGAAAATGGAGACTGTTACAGGACCTACGTGCAGTTAATGCTACAATGCACGATATGGGAGCCTTACAACCAGGCTTGCCGTCTCCTGTGGCAGTCCCTAAAGGATGGGAAATAATCATAATAGATCTACAAGATTGTTTCTTTAATATAAAACTACATCCTGAAGATTGTAAAAGATTTGCTTTTAGTGTACCTTCTCCTAACTTTAAGAGGCCTTATCAAAGATTCCAATGGAAAGTCTTGCCCCAGGGTATGAAAAATAGCCCTACTTTATGTCAAAAATTTGTAGACAAAGCTATATTGACTGTAAGGGATACATATCAAGACTCATATATTGTGCATTACATGGATGACATTCTTTTGGCACACCCATCAAGAGCCATTGTTGATGAGATACTTACTTCCATGATACAGGCCCTTAATGAACATGGCCTCGTAGTATCTGAAGAAAAGATTCAAAAATATGATAATCTCAAATACTTGGGAACCCATATACAGGGTGATGTGGTGTCTTATCAAAAGTTACAGATTAGAACAGATAAATTAAGAACCTTAAATGATTTCCAAAAGCTTCTAGGAAATATTAATTGGATACGTCCTTTCTTAAAATTAACAACGGGAGAGTTAAAACCTCTCTTTGAAATCCTTAATGGAGATTCTAATCCTATCTCAATAAGAAAACTTACTCCTGAGGCATGCAAAGCTCTTCAATTAGTAAATGAGAGACTATCTACTGCTCGGGTAAAGAGGCTAGATTTATCACAGCCTTGGTCTCTATGTATATTAAAGACTGAATACACCCCCACAGCATGCCTCTGGCAAAATGGAGTTATAGAATGGATACATTTGCCTCATATTTCACCAAAAGTGATTACTCCTTATGATATCTTTTGTACACAACTTATTATTAAGGGCCGACACCGCTCTAAAGAATTATTTAGTAAAGATCCTGATTATATTGTTGTGCCCTATACCAAAGTTCAATTTGATCTCCTATTACAAGAAAAGGAGGATTGGCCTATCTCCTTATTGGGGTTCTTGAGAGAAGTTCAATTCCATCTTCCAAAAGACCCTCTGCTCACATTTACCCTACAAACTGCCATTATTTTTCCTCACATGACCTCTACCACACCACTAGAGAAAGAAATTGTAATTTTTACGGACGGTTCAGCAAATGGCCGTTCGGTAACATATATACAAGGAAGGGAGCCTATAATTAAAGAAAATACACAAAACACAGCCCAACAGGCTGAAATTGTGGCGGTCATTACAGCCTTTGAGGAAGTGAGTCAACCCTTTAATTTGTATACTGATTCTAAATATGTGACTGGGTTGTTTCCCGAAATCGAAACTGCAACTTTGTCACCCAGAACAAAAATTTACACAGAACTGAGACATTTACAAAGGTTAATCCACAAGAGACAAGAAAAATTTTACATTGGTCATATCAGAGGACACACTGGACTTCCCGGTCCTTTGGCACAGGGAAATGCCTATGCAGATTCTTTAACAAGAATTCTGACCGCTTTAGAGTCAGCTCAAGAAAGCCACGCACTACATCATCAAAATGCCGCGGCGCTTAGGTTTCAGTTTCACATCACTCGTGAACAAGCACGAGAAATAGTAAAATTATGTCCCAATTGCCCCGACTGGGGGCACGCGCCGCAGTTAGGGGTAAACCCCAGGGGCCTTAAGCCCCGAGTTCTATGGCAAATGGATGTTACTCATGTCTCAGAATTTGGAAAATTAAAGTATGTACATGTGACAGTAGATACCTATTCTCATTTTACTTTTGCTACCGCCCGAACGGGCGAAGCAACCAAAGATGTGTTACAACACTTGGCTCAAAGCTTTGCATACATGGGCATTCCTCAAAAAATAAAAACGGACAATGCCCCTGCATATGTGTCCCGTTCAGTACAAGAATTCCTGGCCAGATGGAAAATATCTCACGTCACGGGGATCCCTTACAATCCCCAAGGACAGGCCATTGTTGAACGGACACACCAAAATATAAAGGCACAGATTAATAAACTACAAAAGGCTGGAAAATACTATACACCCCACCATTTACTGGCACATGCTCTTTTTGTGCTAAATCATGTAAATATGGACAATCAAGGCCATACAGCGGCCGAGAGACATTGGGGTCCAATTTCGGCCGATCCAAAACCTATGGTTATGTGGAAAGATCTTCTCACAGGGTCCTGGAAAGGACCCGATGTCCTAATAACAGCCGGACGAGGCTATGCTTGTGTTTTTCCACAGGATGCCGAATCACCAATTTGGGTCCCCGACCGGTTCATCCGACCTTTTACTGAGCGGAAAGGATCGACGCCCACGCCTAGCACTGCGGAGAAAACGCCGCCGCGAGATGAGAAGGATCACCAAGAAGGTCCGGAGGCTGACCCTAGACCCCATCAAAGAGAAGACGACTTAGCAACAACTGCAGGCGTTGATCTCCGAAGCGGAGGAGGTTCTTAAAACCTCACAAACTCCCCAAACCTCCTTGACCTTATTTCTTGCTTTGTTGTCTGTTCTCGGCCCCTTGCCTGTGACCGGGGAAAGTTACTGGGCTTACCTACCTAAACCACCAATTCTCCATCCCGTGGGATGGGGAAGTACAGACCCCATTAGAGTTCTGACAAATCAAACCATGTATTTGGGTGGCTCGCCTGACTTTCACGGGTTTAAAAATATGTCTGGTAATGTACATTTTGAGGGGAAGTCTGATACACTCCCCATTTGCCTTTCCTTCTCCTTTTCTACCCCAATGGGCTGTTTTCAGGTAGATAAGCAAGTATTTCTTTCTGATACACCCACGGTTGATAATAATAAACCTGGGGGAAGGGGTGATAAAAGGCGTATGTGGGAACTTTGGTTGACTACCTTGGGGAACTCGGGGGCCAATACAAAACTGGTCCCTATAAAAAAGAAGTTGCCCCCCAAATATCCTCACTGCCAGATCGCCTTTAAGAAGGACGCCTTCTGGGAGGGAGACGAGTCTGCTCCTCCACGGTGGTTGCCTTGCGCCTTCCCTGACCAAGGGGTGAGTTTTTCTCCAAAAGGGGCCCTTGGGCTACTTTGGGATTTCTCCCTTCCATCGCCTAGTATAGATCAGTCAGAACAAATTAAGAACAAAAAGGACCTATTTGGCAATTATACTCCCCCTGTCAATAAAGAAGTTCATCGATGGTATGAGGCAGGATGGGTAGAACCTACTTGGTTCTGAGAAAATTCTCCCAAAGATCCCAATGATAGAGACTTTACTGCTTTAGTTCCCCATACAGAATTGTTTCGCTTAGTTACAGCCTCAAGACATCTTATTCTTAAAAGGCCAGGATTCCAGGAACATGAGATGATTTCAACGTCTGCCTGTGTTACTTATCCTTATGCCATATTATTAGGATTACCTCAATTAATAGATATAGAGAAAAGAGGATCTACTTTTCATATTTCCTGTTCCTCTTGTAGGTTAACTAATTGTTTAGATTCTTCTGCCTACGACTATGCAGCGATCATAGTCAAGAGGCCGCCATACGTGCTGCTACCTGTAGATATTGGTGATGAACCATGGTTTGATGATTCTGCCATTCAAACCTTTAGGTATGCCACAGATTTAATTCGAGCTAAGCGATTCGTCGCAGCCATTATCCTGGGCATATCTGCTTTGATTGCTATTATCACTTCCTTTGCTGTAGCTACCACTGCATTAGTTAAGGAGATGCAAACTGCTACGTTTGTTAATAATCTTCATAGAAATGTTACATTAGCCTTATCTGAACAAAGAATAATAGATTTAAAATTAGAAGCTAGACTTAATGCTTTAAAAGAAGTAGTTTTAGAATTGGGACAAGATGTGGCAAATTTAAAAACCAGAATGTCCACTAAGTGTCATGCAAATTATGATTTTATCTGCGTTACACCTTTACCATATAATGCTTCTGAGAGCTGGGAAAGAACCAAAGCTCATTTACTGGGCATTTGGAATGACAATGAGATTTCATATAACATACAGGAGTTAACCAACCTAATTAGTGATATGAGCAAACAACATATTGACGCAGTGGACCTTAGTGGCTTGGCTCAGTCCTTTGCCAATGGAGTAAAGGCTTTAAATCCATTGGATTGGACACAATATTTCATTTTTATAGGAGTTGGAGCCCTGCTTTTGGTCATTGTACTTATGATTTTCCCCATTGTTTTCCAGTGCTTTGCGAAGAGCCTTAACCAAGTGCAGTCAGATCTTAACGTGCTTCTTTTAAAAAAGAAAAAAGGGGGAAATGCCGCGCCTGCAGCAGAAATGGTTGAACTCCCGAGAGTGTCCTACACTTAGGAGAGAAGCAGCCAAGGGGTTGTTTCCCACCAAGGACGACCCGTCTGCGTGCACGCGGATGAGCCCATCAGACAAAGACATACTCATTCTCTGCTGCAAACTTGGCATAGCTCTGCTTTGCCTGGGGCTATTGGGGGAAGTTGCGGTTCGTGCTCGCAGGGCTCTCACCCTTGACTCTTTTAATAGCTCTTCTGTGCAAGATTACAATCTAAACAATTCGGAGAACTCGACCTTCCTCCTGGGGCAAGGACCACAGCCAACTTCCTCTTACAAGCCACACCGATTTTGTCCTTCAGAAATAGAAATAAGAATGCTTGCTAAAAATTATATTTTTACCAATAAGACCAATCCAATAGGTCGATTATTAATCACTATGTTAAGAAATGAATCGTTACCTTTTAGTACTATTTTTACTCAAATTCAAAGGTTAGAAATGGGAATAGAAAATAGAAAGAGACGCTCAACCGCAGTCAAAGAACAGGTGCAAGGACTATCGGCCACAGGCCTAGAAGTAAAAGAAGGAAAAAGGAGTGTGTTTGTCAAAATAGGAGACAGGTGGTGGCAACCAGGGACTTATAGGGGACCTTACATCTACAGACCAACAGATGCCCCGTTACCATATACAGGAAGATATGATTTAAATTTTGATAGGTGGGTCACAGTCAATGGCTATAAAGTGTTATACAGATCCCTCCCCTTTCGTGAAAGACTCGCCAGAGCTAGACCTCCTTGGTGTGTGTTAACTCAGGAAGAAAAAGACGACATGAAACAACAGGTACATGATTATATTTATCTAGGAACAGGAATGAACTTCTGGGGAAAGATATTTGACTACACCGAAGAGGGAGCTATAGCAAAAATTTTATATAATATGAAATATACTCATGGGGGTCGCGTTGGCTTCGATCCCTTTTAAAACATTTATAAATACAATCAGGTCTACCTTGCGGTTCCCAAGGTTTAAATAAGTCCTGGTTACAAACTGTTCTTAAAACAAGGATGTGAGACAAGTGGTTTCCTGACTTGGTTTGGTATCAAATGTTTTGATCTAAGCTCTGAGTGTTCTAACCTCCTATGTTTTCTTGAAATCTATCCAAGTCTTATGTAAATGCTTATGTAAATCATGATATAAAAAGAATGCTGATTTTCTGAGTAAAGTTGCAACAGTCCTAACATTCACCTCTTGTGTGTTTGTGTCTGTTCGCCATCCCGTCTCCGCTCGTCACTTATCCTTCACTTTCCAGAGGGTCCCCCCGCAGACCCCGGTGACCCTCAGGTCAGCCGACTGCGGCA
>Mtv8
TGCCGCGCCTGCAGCAGAAATGGTTGAACTCCCGAGAGTGTCCTACACTTAGGAGAGAAGCAGCCAAGGGGTTGTTTCCCACCAAGGACGACCCGTCTGCGTGCACGCGGATGAGCCCATCAGACAAAGACATACTCATTCTCTGCTGCAAACTTGGCATAGCTCTGCTTTGCCTGGGGCTATTGGGGGAAGTTGCGGTTCGTGCTCGCAGGGCTCTCACCCTTGATTCTTTTAATAACTCTTCTGTGCAAGATTACAATCTAAACAATTCGGAGAACTCGACCTTCCTCCTGGGGCAAGGACCACAGCCAACTTCCTCTTACAAGCCACACCGACTTTGTCCTTCAGAAATAGAAATAAGAATGCTTGCTAAAAATTATATTTTTACCAATAAGACCAATCCAATAGGTCGATTATTAATCATGATGTTAAGAAATGAATCTTTGTCTTTTAGCACTATATTTACTCAAATTCAAAGGTTAGAAATGGGAATAGAAAATAGAAAGAGACGCTCAACCTCAGTTGAAGAACAGGTGCAAGGACTAAGGGCCTCAGGCCTAGAAGTAAAAAGGGGAAAGAGGAGTACGCTTGTCAAAATAGGAGACAGGTGGTGGCAACCAGGGACTTATAGGGGACCTTACATCTACAGACCAACAGACGCCCCGCTACCATATACAGGAAGATACGATTTAAATTTTGATAGGTGGGTCACAGTCAACGGCTATAAAGTGTTGTACAGATCCCTCCCCTTTCGTGAAAGACTCGCCAGAGCTAGACCTCCTTGGTGTGTGTTAACTCAGGAAGAAAAAGACGACATAAAACAACAGGTACATGATTATATTTATCTAGGAACTGGAATGAACGTTTGGGGAAAGATTTTTCATTATACCAAGGAGGGGGCAGTGGCTAGACAATTAGAACACATTTCTGCAGATACTTTTGGCATGAGCTATAATGGATAACCTTTATGAGCCCAACCTTGCGGTTCCCAAGGTTTAAGTAAGTTCAGGGTCACAAACTGTTCTTAAAACAAGGATGTGAGACAAGTGGTTTCCTGACTTGGTTTGGTATCAAATGTTTTGATCTAAGCTCTGAGTGTTCTATTCTCCTATGTTCTTTTGGAACTTATCCAAGTCTTATGTAAATGCTTATGTAAACCATGATATAAAAGAGTGCTGATTTTTTGAGTAAACTTGCAACAGTCCTAACATTCACCTCTCGTGTGTTTGTGTCTGTTCGCCATCCCGTCTCCGCTCGTCACTTATCCTTCACTTTCCAGAGGGTCCCCCCGCAGACCCCGGTGACCCTCAGGTCAGCCGACTGCGGCAGCTGGCGCCCGAACAGGGACCCTCGGATAAGTGACCCTTGTCTCTATTTCTACTATTTGGTGTTCGTCTTGTATTGTCTCTTTCTTGTCTGGCTATCATCACAAGAGCGGAACGGACTCACCATAGGGAGCTGCAGTCCCGCCTACGGAGAAGAGGTAGGTTATGGTGAGCCATTGGATATGGGGGTCTCGGGCTCAAAAGGGCAGAAACTCTTTGTTTCTGTTTTACAAAGGCTCCTCTCAGAGAGGGGTCTCCATGTGAAAGAGAGTAGTGCAATAGAATTTTATCAGTTTCTAATAAAGGTTTCTCCTTGGTTTCCCGAAGAAGGAGGATTAAATTCACAAGATTGGAAGAGGGTAGGAAGAGAAATGAAGAGGTACGCAGCGGAACATGGGACAGATAGCATACCAAAACAGGCTTACCCCATTTGGCTTCAGTTGAGAGAGATACTGACAGAGCAATCAGACTTGGTTTTGCTATCCGCAGAAGCCAAATCTGTTACCGAAGAAGAATTAGAGGAAGGTTTAACCGGACTACTATCGACAAGTTCACAAGAAAAAACTTATGGGACCAGGGGAACAGCATATGCAGAAATAGATACAGAGGTAAACAAGCTGTCTGAACATATTTATGATGAACCATATGAAGAAAAGGAGAAGGCAGATAAACATGAGGAAAAGGACCATGTTAGAAAAGTAAAGAAGGTAGTACAAAGAAAAGAAATTAGTGAGGGTAAGAGAAAAGAGAAGGATCAAAAGGCCTTTTTAGCCACAGATTGGAACGATGATGACCTGTCCCCTGAGGATTGGGATGATTTAGAGGAACAAGCGGCACATTATCATGATGATGATGAGCTAATCCTTCCAGTAAAAAGGAAGGTGGTTAAGAAAAAACCTCAGGCACTCAGAAGAAAACCCCTGCCTCCGGTGGGTTTTGCAGGGGCGATGGCAGAGGCCAGGGAAAAGGGAGATTTGACTTTTACGTTTCCTGTAGTTTTTATGGGAGAAAGTGATGATGATGATACGCCTGTTTGGGAACCGTTGCCATTAAAAACCTTAAAGGAATTGCAATTGGCAGTTAAGACCATGGGACCATCTGCTCCATACACCTTACAGGTGGTAGACATGGTAGCTAGTCAATGGCTTACCCCGAGTGATTGGCACCAAACAGCCAGAGCTACCTTATCCCCTGGGGATTATGTTTTATGGAGGACTGAATATGAAGAGAAAAGTAAAGAAACAGTACAAAAAGCCGCAGGCAAGCGAAAGGGCAAGGTCTCCCTTGACATGTTACTGGGAACTGGTCAGTTTCTGTCCCCTTCTTCTCAGATCAAATTATCTAAGGATGTCTTAAAAGATGTCACCACAAATGCTGTGTTAGCATGGAGAGCAATTCCGCCTCCTGGAGTCAAGAAGACTGTATTAGCAGGGTTAAAACAGGGAAATGAAGAATCTTATGAAACCTTCATTTCAAGACTTGAGGAAGCTGTTTATAGAATGATGCCAAGAGGAGAGGGATCAGATATATTGATCAAACAATTGGCGTGGGAAAATGCAAATTCATTGTGTCAGGATCTCATCCGTCCAATACGCAAAACAGGAACTATACAGGATTATATTCGTGCTTGCCTTGACGCTTCTCCCGCAGTTGTTCAGGGTATGGCATATGCAGCAGCCATGAGAGGACAAAAGTATTCTACTTTTGTAAAGCAAACATATGGTGGGGGAAAAGGAGGTCAAGGAGCAGAAGGGCCAGTTTGTTTTTCCTGTGGTAAGACAGGACATATCAAAAAAGACTGTAAGGAGGAGAAGGGCTCCAAAAGAGCCCCTCCTGGGCTTTGTCCCAGATGTAAGAAAGGCTACCACTGGAAGAGTGAATGTAAATCTAAATTTGACAAAGATGGGAATCCACTTCCTCCCTTGGAAACTAATGCTGAAAATTCAAAAAACTTGTAAAGGGGCAGTCCCCTAGCCCCACTCAAAAGGGGGATAAAATTAAGGACTCAGGATTAAATCCTGAAGCCCCACCTTTCACAATACATGATTTGCCTCGAGCCACCCCTGGAAGTGCAGGTTTAGACCTGTCGTCCCAGAAGGATTTGATCCTCTCTCTAGAAGATGGAATATCGCTAGTACCCACCTTAGTGAAAGGTACCCTCCCTGAAGGGACCACTGGATTGATAATAGGTAGGAGTTCCAATTATAAAAAGGGACTTGAGGTTTTACCAGGGGTCATTGACTCCGATTTCCAAGGAGAAATCAAGGTTATGGTTAAGGCCGCAAAAAATGCGGTCATCATTCACAAAGGAGAAAGAATAGCACAACTACTGTTGCTGCCATATTTAAAATTGCCCAATCCTATAATCAAGGAAGAACGAGGCTCAGAAGGCTTCGGATCAACAAGTCATGTACATTGGGTGCAGGAAATAAGTGATTCTAGACCCATGCTTCATATTTACTTGAATGGAAGAAGATTCCTCGGTCTCTTAGATACCGGGGCAGATAAAACTTGCATAGCAGGTAAGGACTGGCCAGCTAATTGGCCTATTCACCAAACTGAAAATTCTCTCCAAGGTTTAGGCATGGCCTGTGGGGTGGCACGTAGTAGTCAGCCACTCCGCTGGCAACATGAGGATAAATCAGGGATTATACATCCCTTTGTGATCCCTACACTGCCCTTTACCTTGTGGGGAAGAGACATTATGAAAGAGATAAAGGTCAGGTTAATGACTGACTCACCAGATGATTCACAGGATTTATGATAGGGGCCATTGAGAGCAATCTCTTTGCAGACCAAATATCTTGGAAATCAGACCAGCCTGTATGGCTTAATCAATGGCCCCTTAGACAAGAAAAGTTACAGGCTTTACAACAGTTAGTGACAGAACAATTACAACTGGGCCACTTAGAAGAGAGCAATAGCCCTTGGAATACGCCTGTTTTTGTCATTAAAAAGAAGTCAGGAAAATGGAGGCTGTTGCAAGACCTACGTGCAGTTAATGCCACAATGCACGATATGGGAGCATTACAACCAGGCTTGCCGTCCCCTGTAGCAGTCCCTAAAGGATGGGAAATAATCATAATAGATCTACAAGATTGCTTCTTTAATATAAAACTGCATCCTGAAGATTGTAAAAGATTTGCTTTTAGTGTGCCCTCCCCTAATTTTAAGAGACCCTATCAAAGATTCCAGTGGAAAGTTTTGCCCCAGGGTATGAAAAATAGCCCTACTTTATGTCAAAAATTTGTAGATAAAGCTATATTGACTGTAAGGGATAAATATCAAGACTCATATATTGTGCATTACATGGATGACATTCTTTTGGCACACCCATCAAGATCCATTGTTGATGAAATACTTACTTCCATGATACAGGCCCTTAACAAACATGGCCTTGTAGTATCCACAGAGAAGATTCAAAAATATGATAATCTCAAATATTTGGGAACTCATATACAGGGTGATGTGGTGTCTTATCAAAAATTACAGATTAGGACAGATAAATTAAGAACCTTAAATGATTTCCAAAAGCTGCTAGGAAATATTAATTGGATACGTCCTTTCTTAAAATTAACTACGGGAGAGTTAAAACCTCTCTTTGAAATCCTTAACGGAGACTCTAATCCTATCTCAATAAGAAAACTTACTCCTGAGGCATGCAAAGCTCTTCAATTGGTAAATGAAAGACTATCTACCGCTCGGGTAAAGAGGCTAGATTTATCACGGCCTTGGTCTCTATGTATATTAAAGACTGAATATACCCCCACAGCATGCCTCTGGCAAAATGGAGTCCTAGAATGGATACATTTGCCTCATATTTCACCAAAAGTAATTACTCCTTATGATATCTTTTGTACACAACTTATTATTAAGGGCCGACACCGCTCTAAGGAATTATTTAGTAAAGACCCTGATTATATTGTTGTGCCCTACACCAAAGTTCAATTCGATCTTCTATTACAAGAAAAGGAAGATTGGCCTATTTCTTTATTAGGGTTCTTGGGAGAGGTTCATTTCCATCTTCCAAAAGACCCTTTGCTTACATTTACCCTACAAACTGCCATTATTTTTCCTCACATGACCTCTACCACACCACTAGAGAAAGGAATTGTGATTTTTACGGACGGGTCAGCAAATGGCCGTTCGGTAACATATATACAAGGAAGGGAGCCTATAATTAAAGAAAATACACAAAACACAGCCCAACAGGCTGAAATTGTGGCAGTCATTACAGCCTTTGAGGAAGTGAGTCAATCCTTTAATTTGTATACTGATTCTAAATATGTGACTGGGTTGTTTCCCGAAATCGAAACTGCAACTTTGTCACCCAGAACAAAAATTTACACAGAACTGAGACATTTACAAAGGTTAATCCACAAGAGACAAGAAAAATTTTACATTGGTCATATCAGAGGACACACTGGACTTCCCGGTCCTTTGGCACAGGGAAATGCCTATGCGGATTCCTTAACAAGAATTCTGACCGCTTTAGAGTCAGCTCAAGAAAGCCACGCACTACATCATCAAAATGCCGCGGCGCTTAGGTTTCAGTTTCACATCACTCGTGAACAAGCACGAGAAATAGTAAAACTATGTCCAAATTGCCCCGACTGGGGGCATGCGCCACAACTAGGAGTAAACCCCAGGGGCCTTAAGCCCCGAGTTCTATGGCAAATGGATGTTACTCATGTCTCAGAATTTGGAAAATTAAAGTACGTACATGTGACAGTAGACACCTATTCTCATTTTACTTTCGCTACCGCCCGAACGGGCGAAGCAACCAAAGATGTGTTACAACACTTGGCTCAAAGCTTTGCATACATGGGCATTCCTCAAAAAATAAAAACAGATAATGCCCCTGCATATGTGTCCCGTTCTATACAGGAATTTCTGGCCAGATGGAAAATATCTCACGTCACGGGGATCCCTTACAATCCCCAAGGACAGGCCATTGTTGAACGAACACACCAAAATATAAAGGCACAGCTTAATAAACTTCAAAAGGCTGGAAAATACTATACACCCCACCATCTATTGGCACATGCTCTTTTTGTGCTGAATCATGTAAATATGGACAATCAAGGCCATACGGCGGCCGAAAGACATTGGGGTCCAATTTCAGCCGATCCAAAACCTATGGTTATGTGGAAAGATCTTCTCACAGGGTCCTGGAAAGGACCCGATGTCCTAATAACAGCCGGACGAGGCTATGCTTGTGTTTTTCCACAGGATGCCGAATCACCAATTTGGGTCCCTGACCGATTCATCCGACCTTTCACTGAACGGAAGGGATCGACGCCCACGCCTAGCGCTGCGGAGAAAACGCCGCCGCGAGATGAGAAAGATCACCAAGAAAGTCCGGAAAATGACCCTAGACCCCATCAAAGAAAAGACGGCTTGGCAACAACTGCAGGCGTTGATCTCCGAAGCGGAGGAGGTTCTTAAAACCTCACAAACTCCCCAAACCTCTCTGACCTTATTTCTTGCTTTGTTGTCTGTCCTCGGCCCCCTGCCTGTGACCGGGGAAAGTTATTGGGCTTACCTACCTAAACCACCTATTCTCCATCCCGTGGGATGGGGAAGTACAGACCCCATTAGAGTTCTGACAAATCAAACCATGTATTTGGGTGGTTCGCCTGACTTTCACGGGTTTAGAAACATGTCTGGTAATGTACATTTTGAGGGGAAGTCTGATACGCTCCCCATTTGCTTTTCCTTCTCCTTTTCTACCCCCACGGGCTGCTTTCAAGTAGATAAGCAAGTATTTCTTTCTGATACACCCACGGTTGATAATAATAAACCTGGGGGAAAGGGTGATAAAAGGCGTATGTGGGAACTTTGGTTGACTACCTTGGGGAACTCGGGGGCCAATACAAAACTGGTCCCTATAAAAAAGAAGTTGCCCCCCAAATATCCTCACTGCCAGATCGCCTTTAAGAAGGACGCCTTCTGGGAGGGAGACGAGTCTGCTCCTCCACGGTGGTTGCCTTGCGCCTTCCCTGACCAGGGGGTGAGTTTTTCTCCAAAAGGGGCCCTTGGGTTACTTTGGGATTTCTCCCTTCCCTCGCCTAGTGTAGATCAGTCAGATCAGATTAAAAACAAAAAGGATCTATTTGGAAATTATACTCCCCCTGTCAATAAAGAGGTTCATCGATGGTATGAAGCAGGATGGGTAGAACCTACTTGGTTCTGGGAAAATTCTCCTAAAGATCCCAATGATAGAGATTTTACTGCTCTAGTTCCCCATACAGAATTGTTTCGCTTAGTTGCAGCCTCAAGACATCTTATTCTCAAAAAGCCAGGATTTCAAGAACATGAGATGATTCCTACATCTGCCTGTGTTACTTACCCTTATGCCATATTATTAGGATTACCTCAGCTAATAGATATAGAGAAAAGAGGATCTACTTTTCATATTTCCTGTTCTTCTTGTAGATTGACTAATTGTTTAGATTCTTCTGCCTACGACTATGCAGCGATCATAGTCAAGAGGCCGCCATATGTGCTGCTACCTGTAGATATTGGTGATGAACCATGGTTTGATGATTCTGCCATTCAAACCTTTAGGTATGCCACAGATTTAATTCGAGCTAAGCGATTCGTCGCTGCCATTATTCTGGGCATATCTGCTTTAATTGCTATTATCACTTCCTTTGCTGTAGCTACTACTGCCTTAGTTAAGGAGATGCAAACTGCTACGTTTGTTAATAATCTTCATAGAAATGTTACATTAGCCTTATCTGAACAAAGAATAATAGACTTAAAATTGAAAGCTAGACTTAATGCTTTAGAAGAAGTAGTTTTAGAGTTGGGACAAGATGTGGCAAACTTAAAGACCAGAATGTCCACTAGGTGTCATGCAAATTATGATTTTATCTGTGTCACACCTTTGCCATATAATGCTTCTGAGAGCTGGGAAAGAACCAGAGCTCATTTATTGGGCATTTGGAATGACAATGAGATTTCATATAACATACAGGAGTTAACCAATCTGATTAGTGATATGAGCAAACAACATATTGACGCAGTGGACCTCAGTGGCTTGGCTCAGTCCTTTGCCAATGGAGTAAAGGCTTTAAATCCATTGGATTAGACACAATATTTCATTTTTATAGGAGTTGGAGCCCTGCTTTTGGTCATAGTACTTATGATTTTCCCCGTTATTTTCCAGTGCTTTGCGAAGAGCCTTGACCAAGTGCAGTCAGATCTTAACGTGCTTCTTTTAAAAAAGAAAAAAGGGGGAAATGCCGCGCCTGCAGCAGAAATGGTTGAACTCCCGAGAGTGTCCTACACTTAGGAGAGAAGCAGCCAAGGGGTTGTTTCCCACCAAGGACGACCCGTCTGCGTGCACGCGGATGAGCCCATCAGACAAAGACATACTCATTCTCTGCTGCAAACTTGGCATAGCTCTGCTTTGCCTGGGGCTATTGGGGGAAGTTGCGGTTCGTGCTCGCAGGGCTCTCACCCTTGATTCTTTTAATAACTCTTCTGTGCAAGATTACAATCTAAACAATTCGGAGAACTCGACCTTCCTCCTGGGGCAAGGACCACAGCCAACTTCCTCTTACAAGCCACACCGACTTTGTCCTTCAGAAATAGAAATAAGAATGCTTGCTAAAAATTATATTTTTACCAATAAGACCAATCCAATAGGTCGATTATTAATCATGATGTTAAGAAATGAATCTTTGTCTTTTAGCACTATATTTACTCAAATTCAAAGGTTAGAAATGGGAATAGAAAATAGAAAGAGACGCTCAACCTCAGTTGAAGAACAGGTGCAAGGACTAAGGGCCTCAGGCCTAGAAGTAAAAAGGGGAAAGAGGAGTACGCTTGTCAAAATAGGAGACAGGTGGTGGCAACCAGGGACTTATAGGGGACCTTACATCTACAGACCAACAGACGCCCCGCTACCATATACAGGAAGATACGATTTAAATTTTGATAGGTGGGTCACAGTCAACGGCTATAAAGTGTTGTACAGATCCCTCCCCTTTCGTGAAAGACTCGCCAGAGCTAGACCTCCTTGGTGTGTGTTAACTCAGGAAGAAAAAGACGACATAAAACAACAGGTACATGATTATATTTATCTAGGAACTGGAATGAACGTTTGGGGAAAGATTTTTCATTATACCAAGGAGGGGGCAGTGGCTAGACAATTAGAACACATTTCTGCAGATACTTTTGGCATGAGCTATAATGGATAACCTTTATGAGCCCAACCTTGCGGTTCCCAAGGTTTAAGTAAGTTCAGGGTCACAAACTGTTCTTAAAACAAGGATGTGAGACAAGTGGTTTCCTGACTTGGTTTGGTATCAAATGTTTTGATCTAAGCTCTGAGTGTTCTATTCTCCTATGTTCTTTTGGAACTTATCCAAGTCTTATGTAAATGCTTATGTAAACCATGATATAAAAGAGTGCTGATTTTTTGAGTAAACTTGCAACAGTCCTAACATTCACCTCTCGTGTGTTTGTGTCTGTTCGCCATCCCGTCTCCGCTCGTCACTTATCCTTCACTTTCCAGAGGGTCCCCCCGCAGACCCCGGTGACCCTCAGGTCAGCCGACTGCGGCA
>Mtv9
TGCCGCGCCTGCAGCAGAAATGGTTGAACTCCCGAGAGTGTCCTACACTTAGGAGAGAAGCAGCCAAGGGGTTGTTTCCCACCAAGGACGACCCGTCTGCGTGCACGCGGATGAGCCCATCAGACAAAGACATACTCATTCTCTGCTGCAAACTTGGCATAGCTCTGCTTTGCCTGGGGCTATTGGGGGAAGTTGCGGTTCGTGCTCGCAGGGCTCTCACCCTTGACTCTTTTAATAGCTCTTCTGTGCAAGATTACAATCTAAACAATTCGGAGAACTCGACCTTCCTCCTGGGGCAAGGACCACAGCCAACTTCCTCTTACAAGCCACACCGATTTTATCCTTCAGAAATAGAAATAAGAATGCTTGCTAAAAATTATATTTTTACCAATAAGACCAATCCAATAGGTCGATTATTAATCACTATGTTAAGAAATGAATCGTTACCTTTTAGTACTATTTTTACTCAAATTCAAAGGTTAGAAATGGGAATAGAAAATAGAAAGAGACGCTCAACCGCAGTCAAAGAACAGGTGCAAGGACTATCGGCCACAGGCCTAGAAGTAAAAAAAGGAAAAAGGAGTGTGTTTGTCAAAATAGGAGACAGGTGGTGGCAACCAGGGACTTATAGGGGACCTTACATCTACAGACCAACAGATGCCCCGTTACCATATACAGGAAGATATGACTTAAATTTTAATAGGTGGGTCACAGTCAATGGCTATAAAGTGTTATACAGATCCCTCCCCTTTCGTGAAAGACTCGCCAGAGCTAGACCTCCTTGGTGTGTGTTAACTCAGGAAGAAAAAGACGACATGAAACAACAGGTACATGATTATATTTATCTAGGAACAGGAATGAACGTTTGGGGGAAGATTTTTCATTATACCAAGGAGGGGGCAGTGGCTAGACTATTAGAACATATTTCTGCAGATACTTTTGGCATGAGTTATAATGGATAATCTTTATGGGCCCAACCTTGCGGTTCCCAAGGTTTAAGTAAGTTCATGGTCACAAACTGTTCTTAAAACAAGGATGTGAGACAAGTGGTTTCCTGACTTGGTTTGGTATCAAATGTTTTGATCTAAGCTCTGAGTGTTCTAACCTTCTATGTTCTGTTGACATCTATCCAAGTCTTATGTAAATGCTTATGTAAACCATGATATAAAAGAGTGCTGATTTTTTGAGTAAACTTGCAACAGTCCTAACATTCACCTCTCGTGTGTTTGTGTCTGTTCGCCATCCCGTCTCCGCTCGTCACTTATCCTTCACTTTTCAGAGGGTCCCCCCGCAGACCCCGGTGACCCTCAGGTCGGCCGACTGCGGCAGCTGGCGCCCGAACAGGGACCCTCGGAGTAGTGACCCTTGTCTCTATTTCTACTATTTGGTGTTCGTCTTGTATTGTCTCTTTCTTGTCTGGCTATCATCACAAGAGCGGAACGGACTCACCACAGGGAGCTGCAGTCCCGCCTACGGAGAAGAGGTAGGTTACGGTGAGCCATTGGAAATGGGGGTCTCGGGCTCAAAAGGGCAGAAACTCTTTGTTTCTGTTTTACAAAGGCTCCTCTCAGAGAGGGGTCTTCATGTGAAAGAGAGCAGTGCAATAGAATTTTATCAGTTTCTAATAAAGGTTTCTCCTTGGTTTCCCGAAGAAGGAGGATTAAATTTAAAAGATTGGAAAAGGGTAGGAAGAGAAATGAAGAGGTACGCAGCGGAACATGGGACAGATAGCATACCAAAACAGGCTTACCCCATTTGGCTTCAGTTGAGAGAGATACTGACAGAGCAATCAGACTTGGTTTTGCTATCTGCAGAAGCCAAGTCTGTGACCGAAGAAGAATTAGAAGAAGGTTTAACCGGACTACTATCGACAAGTTCACAAGAAAAAACTTATGGGACCAGGGGAACAGCATATGCAGAAATAGATACAGAGGTAGACAAGCTGTCTGAACATATTTATGATGAACCATATGAAGAAAAAGAGAAGGCAGATAAAAATGAGGAAAAGGACCATGTTAGAAAAGTAAAGAAGGTAGTACAAAGAAAAGAAAATAGTAAGGGTAAAAGAAAAGAGAAGGATCAAAAGGCCTTTTTAGCCACAGATTGGAACGATGATGACCTATCCCCTGAGGATTGGGATGATTTGGAGGAACAAGCGGCACATTATCATGATGATGATGAGCTAATCCTTCCAGTAAAAAGGAAGGTGGTTAAGAAGAAACCTCAGGCACTTAGAAGGAAACCCCTGCCTCCGGTGGGTTTTGCAGGAGCGATGGCAGAGGCCAGGGAAAAGGGAGATTTGACTTTTACGTTTCCTGTAGTTTTTATGGGAGACAGTGATGATGATGATACGCCTGTTTGGGAACCGCTGCCATTAAAAACCTTAAAGGAATTACAATTGGCAGTTAAGACCATGGGACCATCTGCTCCATACACCTTGCAGGTGGTAGACATGGTAGCTAGTCAATGGCTTACCCCGAGTGATTGGCACCAAACAGCCAGAGCTACCTTATCCCCTGGGGATTATGTTTTATGGAGGACTGAATATGAAGAGAAAAGTAAAGAAACAGTACAAAAGGCCGCAGGCAAGCGAAAGGGCAAGGTCTCCCTTGACATGTTACTGGGGACTGGTCAGTTTCTGTCCCCTTCTTCTCAGATCAAATTATCTAAGGATGTCTTAAAAGATGTCACCACAAATGCTGTGTTAGCATGGAGAGCAATTCCGCCTCCTGGAGTTAAAAAGACTGTATTGGCAGGATTAAAACAAGGAAATGAAGAATCTTATGAGACTTTCATTTCAAGGCTTGAGGAAGCTGTTTATAGAATGATGCCAAGAGGAGAGGGGTCAGATATATTGATCAAACAATTGGCGTGGGAAAATGCAAATTCATTGTGTCAGGATCTCATCCGTCCAATACGCAAAACAGGAACTATACAGGATTACATTCGTGCTTGCTTAGATGCTTCTCCCGCAGTTGTTCAGGGTATGGCATATGCAGCAGCCATGAGAGGGCAAAAGTATTCTACTTTTGTAAAGCAAACATATGGTGGGGGAAAAGGAGGTCAAGGAGCAGAAGGGCCAGTTTGTTTTTCCTGTGGTAAGACAGGACATATCAAAAAAGACTGTAAGGAGGAGAAGGGCTCCAAAAGAGCCCCTCCTGGGCTCTGTCCCAGATGTAAGAAAGGCTACCACTGGAAGAGTGAATGTAAATCTAAATTTGACAAAGATGGGAATCCACTCCCTCCCTTGGAAACTAATGCTGAAAATTCAAAAAACTTGTAAAGGGGCAGTCCCCTAGCCCCACTCAAAAGGGGGATAAAATTAAGGACTCAGGATTAAATCCTGAAGCCCCACCTTTCACAATACATGATTTGCCTCGAGCCACCCCTGGAAGTGCAGGTTTAGACCTGTCGTCCCAGAAGGATTTGATCCTCTCTCTAGAAGATGGAGTATCGCTAGTACCCACCTTAGTGAAAGGTACCCTCCCTGAAGGGACCACTGGATTAATAATAGGTAGGAGTTCCAATTATAAAAAGGGACTTGAGGTTTTACCAGGGGTCATTGACTCCGATTTCCAAGGAGAAATCAAGGTTATGGTTAAGGCCGCAAAAAATGCGGTCATCATTCACAAAGGAGAAAAAATAGCACAACTACTGTTGCTGCCATATTTAAAATTGCCCAATCCTATAATCAAGGAAGAACGAGGCTCAGAAGGCTTCGGATCAACAAGTCATGTACATTGGGTGCAGGAAATAAGTGATTCTAGACCCATGCTTCATATTTACTTGAATGGAAGAAGATTCCTCGGTCTCTTAGATACCGGGGCAGATAAAACTTGCATAGCAGGTAAGGACTGGCCAGTTAATTGGCCCATTCACCAAACTGAAAATTCTCTCCAAGGTTTAGGCATGGCCTGTGGGGTGGCACGTAGTAGTCAGCCACTCCGCTGGCAACATGAGGATAAATCAGGGATTATACACCCTTTTGTAATCCCTACACTGCCTTTCACCTTATGGGGAAGAGACATTATGAAAGAGATAAAGGTCAGATTAATGACAGACTCACCAGATGAATCACAGGATTTATGATAGGGGCCATTGAGAGCAATCTCTTTGCAGACCAAATATCTTGGAAATCAGATCAGCCTGTATGGCTTAATCAATGGCCCCTTAAACAAGAAAAGTTACAGGCTTTGCAACAGTTAGTGACAGAACAATTACAATTGGGCCACCTAGAAGAGAGCAATAGCCCTTGGAATACACCTGTTTTTGTTATTAAAAAGAAGTCAGGAAAATGGAGACTGTTACAGGACCTACGTGCAGTTAATGCTACAATGCACGATATGGGAGCCTTACAACCAGGCTTGCCGTCTCCTGTGGCAGTCCCTAAAGGATGGGAAATAATCATAATAGATCTACAAGATTGTTTCTTTAATATAAAACTACATCCTGAAGATTGTAAAAGATTTGCTTTTAGTGTACCTTCTCCTAACTTCAAGAGGCCTTATCAAAGATTCCAATGGAAAGTCTTGCCCCAGGGTATGAAAAATAGCCCTACTTTATGTCAAAAATTTGTAGACAAAGCTATATTGACTGTAAGGGATAAATATCAAGACTCATATATTGTGCATTACATGGATGACATTCTTTTGGCACACCCATCAAGAGCCATTGTTGATGAGATACTTACTTCCATGATACAGGCCCTTAATGAACATGGCCTCGTAGTATCCGAAGAAAAGATTCAAAAATATGATAATCTCAAATATTTGGGAACCCATATACAGGGTGATGTGGTGTCTTATCAAAAGTTACAGATTAGAACAGATAAATTAAGAACCTTAAATGATTTCCAAAAGCTTCTAGGAAATATTAATTGGATACGTCCTTTCTTAAAATTAACAACGGGAGAGTTAAAACCTCTCTTTGAAATCCTTAATGGAGATTCTAATCCTATCTCAATAAGAAGACTTACTCCTGAGGCATGCAAAGCTCTTCAATTAGTAAATGAGAGACTATCTACTGCTCGGGTAAAGAGGCTAGATTTATCACAGCCTTGGTCTCTATGTATATTAAAGACTGAATACACCCCCACAGCATGCCTCTGGCAAAATGGAGTTATAGAATGGATACATTTGCCCCATATTTCACCAAAAGTGATTACTCCTTATGATATCTTTTGTACTCAACTTATTATTAAGGGCCGACACCGCTCTAAAGAATTATTTAGTAAAGATCCTGATTATATTGTTGTGCCCTATACCAAAGTTCAATTTGATCTCCTATTACAAGAAAAAGAGGATTGGCCTATCTCCTTATTGGGGTTCTTGGGAGAAGTTCAATTCCATCTTCCAAAAGACCCTCTGCTCACATTTACCCTACAAACTGCCATTATTTTTCCTCACATGACTTCTACCACACCACTAGAGAAAGGAATTGTGATTTTTACGGACGGTTCAGCAAATGGCCGTTCGGTAACATATATACAAGGAAGGGAGCCCATAATTAAAGAAAATACACAAAACACAGCCCAACAGGCTGAAATTGTGGCGGTCATTACAGCCTTTGAGGAAGTGAGTCAACCCTTTAATTTGTATACTGATTCTAAATATGTGACAGGGTTGTTTCCCGAAATCGAAACTGCAACTTTGTCACCCAGAACAAAAATTTACACAGAACTGAGACATTTACAAAGGTTAATCCACAAGAGACAAGAAAAATTTTACATTGGTCATATCAGAGGACACACTGGACTTCCCGGTCCTTTGGCACAGGGAAATGCCTATGCAGATTCTTTAACAAGAATTCTGACCGCTTTAGAGTCAGCTCAAGAAAGCCACGCACTACACCATCAAAATGCCGCGGCGCTTAGGTTTCAGTTTCACATCACTCGTGAACAAGCACGAGAAATAGTAAAATTATGTCCCAATTGCCCCGACTGGGGGCACGCGCCGCAATTAGGGGTAAACCCCAGGGGCCTTAAGCCCCGAGTTCTATGGCAAATGGATGTTACTCATGTCTCAGAATTTGGAAAATTAAAGTATGTACATGTGACAGTAGATACCTATTCTCATTTTACTTTTGCTACCGCCCGAACGGGCGAAGCAACCAAAGATGTGTTACAACACTTGGCTCAAAGCTTTGCATACATGGGCATTCCTCAAAAAATAAAAACAGATAATGCCCCTGCATATGTGTCCCGTTCAATACAGGAATTTTTGGCCAGATGGAAAATATCTCACGTCACGGGGATCCCTTACAATCCCCAAGGACAGGCCATTGTTGAACGAACACACCAAAATATAAAGGCACAGCTTAATAAACTTCAAAAGGCTGGAAAATACTATACACCCCACCATCTATTGGCACATGCTCTTTTTGTGCTGAATCATGTAAATATGGACAATCAAGGCCATACGGCGGCCAAAAGACATTGGGGTCCAATTTCAGCCGATCCAAAACCTATGGTTATGTGGAAAGATCTTCTCACAGGGTCCTGGAAAGGACCCGATGTCCTAATAACAGCCGGACGAGGCTATGCTTGTGTTTTTCCACAGGATGCCGAATCACCAATTTGGGTCCCCGACCGGTTCATCCGACCTTTCACTGAGCGGAAGGGATCGACGCCCACGACTAGCACTGCGGAGAAAACGCCGCCGCGAGATGAGAAGGATCACCAAGAAAGTCCGGAAAATGACCCTAGACCCCATCAAAGAAAAGACGGCTTGACAACAACTGCAGGCGTTGATCTCCGAAGCGGAGGAGGTTCTTAAAACCTCACAAACTCCCCAAACCTCTTTGACCTTATTTCTTGCTTTGTTGTCTGTCCTCGGCCCCTTGCCTGTGACCGGGGAAAGTTATTGGGCTTACCTACCTAAACCACCAATTCTCCATCCTGTGGGATGGGGAAGTACAGACCCCATTAGAGTTCTGACGAATCAAACCATGTATTTGGGGGGCTCGCCTGACTTTCACGGGTTTAGAAATATGTCTGGTAATGTACATTTTGAGGGGAAGTCTGATACACTCCCCATTTGCCTTTCCTTCTCCTTTTCTACCCCAACGGGCTGCTTTCAAGTAGATAAGCAAGTATTTCTTTCTGATACACCCACGGTTGATAATAATAAACCTGGGGGAAGGGGTGATAAAAGGCGTATGTGGGAACTTTGGTTGACTACTTTGGGGAACTCAGGGGCCAATACAAAACTGGTCCCTATAAAAAAGAAGTTGCCCCCCAAATATCCTCACTGCCAGATCGCCTTTAAGAAGGACGCCTTCTGGGAGGGAGACGAGTCTGCTCCTCCACGGTGGTTGCCTTGCGCCTTCCCTGACCAGGGGGTGAGTTTTTCTCCAAAAGGGGCCCTTGGGCTACTTTGGGATTTCTCCCTTCCATCGCCTAATATAGATCAGTCAGAACAAATTAAGAACAAAAAGGACCTATTTGGCAATTATACTCCCCCTGTCAATAAAGAAGTTCATCGATGGTATGAGGCAGGATGGGTAGAACCTACTTGGTTCTGGGAAAATTCTCCCAAAGATCCCAATGATAGAGACTTTACTGCTTTAGTTCCCCATACTGAATTGTTTCGCTTAGTTGCAGCCTCAAGACATCTTATTCTTAAAAGGCCAGGATTCCAGGAACATGAGATGATTTCAACGTCTGCCTGTGTTACTTATCCTTATGCCATATTATTAGGATTACCTCAATTAATAGATATAGAGAAAAGAGGATCTACTTTTCATATTTCCTGTTCCTCTTGTAGGTTAACTAATTGTTTAGATTCTTTTGCCTACGACTATGCAGCGATCATAGTCAAGAGGCCGCCATATGTGCTGCTACCTGTAGATATTGGTGATGAACCATGGTTTGATGATTCTGCCATTCAAACCTTTAGGTATGCCACAGATTTAATTCGCGCTAAGCGATTCGTCGCAGCCATTATCCTGGGCATATCTGCTTTGATTGCTATTATCACTTCCTTTGCTGTAGCTACCACTGCCTTAGTTAAGGAGATGCAAACTGCTACGTTTGTTAATAATCTTCATAGAAATATTACATTAGCCTTATCTGAACAAAGAATAATAGATTTAAAATTGGAAGCTAGACTTAATGCTTTAGAAGAAGTAGTTTTAGAGTTGGGACAAGATGTGGCGAATTTAAAAACCAGAATGTCCACTAGGTGTCATGCAAATTATGATTTTATCTGTGTCACACCTTTGCCATATAATGCTTCTGAGAGCTGAGAAAGAACCAGAGCTCATTTGTTGGGCATTTGGAATGACAATGAGATTTCATATAACATACAGGAGTTAACCAACCTGATTAGTGATATGAGCAAACAACATATTGACGCAGTGGACCTCAGTGGCTTGGCTCAGTCCTTTGCCAATGGAGTAAAGGCTTTAAATCCATTGGATTGGACACAATATTTCATTTTTATAGGAGTTGGAGCCCTGCTTTTGGTCATAGTACTTATGATTTTCCCCATTGTCTTCCAGTGCTTTGCGAAGAGCCTTGACCAGGTGCAGTCAGATCTTAACGTGCTTCTTTTAAAAAAGAAAAAAGGGGGAAATGCCGCGCCTGCAGCAGAAATGGTTGAACTCCCGAGAGTGTCCTACACTTAGGAGAGAAGCAGCCAAGGGGTTGTTTCCCACCAAGGACGACCCGTCTGCGTGCACGCGGATGAGCCCATCAGACAAAGACATACTCATTCTCTGCTGCAAACTTGGCATAGCTCTGCTTTGCCTGGGGCTATTGGGGGAAGTTGCGGTTCGTGCTCGCAGGGCTCTCACCCTTGACTCTTTTAATAGCTCTTCTGTGCAAGATTACAATCTAAACAATTCGGAGAACTCGACCTTCCTCCTGGGGCAAGGACCACAGCCAACTTCCTCTTACAAGCCACACCGATTTTATCCTTCAGAAATAGAAATAAGAATGCTTGCTAAAAATTATATTTTTACCAATAAGACCAATCCAATAGGTCGATTATTAATCACTATGTTAAGAAATGAATCGTTACCTTTTAGTACTATTTTTACTCAAATTCAAAGGTTAGAAATGGGAATAGAAAATAGAAAGAGACGCTCAACCGCAGTCAAAGAACAGGTGCAAGGACTATCGGCCACAGGCCTAGAAGTAAAAAAAGGAAAAAGGAGTGTGTTTGTCAAAATAGGAGACAGGTGGTGGCAACCAGGGACTTATAGGGGACCTTACATCTACAGACCAACAGATGCCCCGTTACCATATACAGGAAGATATGACTTAAATTTTAATAGGTGGGTCACAGTCAATGGCTATAAAGTGTTATACAGATCCCTCCCCTTTCGTGAAAGACTCGCCAGAGCTAGACCTCCTTGGTGTGTGTTAACTCAGGAAGAAAAAGACGACATGAAACAACAGGTACATGATTATATTTATCTAGGAACAGGAATGAACGTTTGGGGGAAGATTTTTCATTATACCAAGGAGGGGGCAGTGGCTAGACTATTAGAACATATTTCTGCAGATACTTTTGGCATGAGTTATAATGGATAATCTTTATGGGCCCAACCTTGCGGTTCCCAAGGTTTAAGTAAGTTCATGGTCACAAACTGTTCTTAAAACAAGGATGTGAGACAAGTGGTTTCCTGACTTGGTTTGGTATCAAATGTTTTGATCTAAGCTCTGAGTGTTCTAACCTTCTATGTTCTGTTGACATCTATCCAAGTCTTATGTAAATGCTTATGTAAACCATGATATAAAAGAGTGCTGATTTTTTGAGTAAACTTGCAACAGTCCTAACATTCACCTCTCGTGTGTTTGTGTCTGTTCGCCATCCCGTCTCCGCTCGTCACTTATCCTTCACTTTTCAGAGGGTCCCCCCGCAGACCCCGGTGACCCTCAGGTCGGCCGACTGCGGCA
>Mtv11
TGCCGCGCCTGCAGCAGAAATGGTTGAACTCCCGAGAGTGTCCTACACTTAGGAGAGAAGCAGCCAAGGGGTTGTTTCCCACCAAGGACGACCCGTCTGCGTGCACGCGGATGAGCCCATCAGACAAAGACATACTCATTCTCTGCTGCAAACTTGGCATAGCTCTGCTTTGCCTGGGGCTATTGGGGGAAGTTGCGGTTCGTGCTCGCAGGGCTCTCACCCTTGATTCTTTTAATAACTCTTCTGTGCAAGATTACAATCTAAACGATTCGGAGAACTCGACCTTCCTCCTGGGGCAAGGACCACAGCCAACTTCCTCTTACAAGCCACACCGACTTTGTCCTTCAGAAATAGAAATAAGAATGCTTGCTAAAAATTATATTTTTACCAATAAGACCAATCCAATAGGTCGATTATTAATCATGATGTTAAGAAATGAATCTTTGTCTTTTAGCACTATATTTACTCAAATTCAAAGGTTAGAAATGGGAATAGAAAATAGAAAGAGACGCTCAACCTCAGTTGAAGAACAGGTGCAAGGACTAAGGGCCTCAGGCCTAGAAGTAAAAAGGGGAAAGAGGAGTGCGCTTGTCAAAATAGGAGACAGGTGGTGGCAACCAGGGACTTATAGGGGACCTTACATCTACAGACCAACAGACGCCCCGCTACCATATACAGGAAGATATGATTTAAATTTTGATAGGTGGGTCACAGTCAACGGCTATAAAGTGTTATACAGATCCCTCCCCTTTCGTGAAAGGCTCGCCAGAGCTAGACCTCCTTGGTGTGTGTTGTCTCAAGAAGAAAAAGACGACATGAAACAACAGGTACATGATTATATTTATCTAGGAACTGGAATGAACGTTTGGGGAAAGATTTTTCATTATACCAAGGAGGGGGCAGTGGCTAGACAATTAGAACACATTTCTGCAGATACTTTTGGCATGAGCTATAATGGATAACCTTTATGAGCCCAACCTTGCGGTTCCCAAGGTTTAAGTTAGTTCAGGGTCACAAACTGTTCTTAAAACAAGGATGTGAGACAAGTGGTTTCCTGACTTGGTTTGGTATCAAATGTTTTGATCTAAGCTCTGAATGTTCTATTCTCCTATGTTCTTTTGGAACTTATCCAAGTCTTATGTAAATGCTTATGTAAACCATGATATAAAAGAGTGCTGATTTTTTGAGTAAACTTGCAACAGTCCTAACATTCACGTCTCGTGTGTTTGTGTCTGTTCGCCATCCCGTCTCCGCTCGTCACTTATCCTTCACTTTCCAGAGGGTTCCCCCGCAGACCCCGGTGACCCTCAGGTCGGCCGACTGCGGCAGCTGGCGCCCGAACAGGGACCCTCGGATAAGTGACCCTTGTCTCTATTTCTACTATTTGGTGTTCGTCTTGTATTGTCTCTTTCTTGTCTGGCTATCATCACAAGAGCGGAACGGACTCACCACAGGGAGCTGCAGTCCCGCCTACGGAGAAGAGGTAGGTTACGGTGGGCCATTGGAAATGGGGGTCTCGGGCTCAAAAGGGCAGAAACTCTTTGTTTCTGTTTTACAAAGGCTCCTCTCAGAGAGGGGTCTTCATGTGAAAGAGAGTAGTGCAATAGAATTTTATCAGTTTCTGATAAAGGTTTCTCCTTGGTTTCCCGAAGAAGGAGGATTAAATTTACAAGATTGGAAAAGGGTAGGAAGAGAAATGAAGAGGTACGCAGCGGAACATGGGACAGATAGCATACCAAAACAGGCGTACCCCATTTGGCTTCAGTTGAGAGAGATACTGACAGAGCAATCAGACTTGGTTTTGCTATCCGCAGAAGCCAAATCTGTTACCGAAGAAGAATTAGAGGAAGGTTTAACCGGACTACTATCGACAAGTTCACAAGAAAAAACTTATGGGACCAGGGGAACAGCATATGCAGAAATAGATACAGAGGTAGACAAGCTGTCTGAACATATTTATGATGAACCATATGAAGAAAAGGAGAAGGCAGATAAAAATGAGGAAAAGGACCATGTTAGAAAAGTAAAGAAGGTAGTACAAAGAAAAGAAATTAGTGAGGGTAAGAGAAAAGAGAAGGATCAAAAGGCCTTTTTAGCCACAGATTGGAACGATGATGACCTGTCCCCTGAGGATTGGGAAGATTTAGAGGAACAAGCGGCACATTATCATGATGATGATGAGCTAATCCTTCCAGTAAAAAGGAAGGTGGTTAAAAAGAAACCTCAGGCACTCAGAAGGAAACCCCTGCCTCCGGTGGGTTTTGCAGGAGCGATGGCAGAGGCCAGGGAAAAGGGAGATTTGACTTTTACGTTTCCTGTAGTTTTTATGGGAGAAAGTGATGATGATGATACGCCTGTTTGGGAACCGCTGCCATTAAAAACCTTAAAGGAATTGCAATTGGCGGTTAAGACCATGGGACCATCTGCTCCATACACCTTGCAGGTGGTAGACATGGTAGCTAGTCAATGGCTTACCCCGAGCGATTGGCACCAAACAGCCAGAGCTACCTTATCCCCTGGGGATTATGTTTTATGGAGGACTGAATATGAAGAGAAAAGTAAAGAAACAGTACAAAAAGCCGCAGGCAAGCGAAAGGGCAAGGTCTCCCTTGACATGTTACTAGGGACTGGTCAGTTTCTGTCCCCTTCTTCTCAGATCAAATTATCTAAGGATGTCTTAAAAGATGTCACCACAAATGCTGTGTTAGCATGGAGAGCAATTCCGCCTCCTGGAGTCAAGAAGACTGTATTAGCAGGGTTAAAACAGGGAAATGAAGAATCTTATAAAACCTTCATTTCAAGACTTGAGGAAGCTGTTTATAGAATGATGCCAAGAGGAGAGGGATCAGATATATTGATCAAACAATTGGCGTGGGAAAATGCAAATTCATTGTGTCAGGATCTCATCCGTCCAATACGCAAAACAGGAACTATACAGGATTATATTCGTGCTTGCCTTGACGCTTCTCCCGCAGTTGTTCAGGGTATGGCATATGCAGCAGCCATGAGAGGACAAAAGTATTCTACTTTTGTAAAGCAAACATATGGTGGGGGAAAAGGAGGTCAAGGATCAGAAGGGCCAGTTTGTTTCTCCTGTGGCAAGACAGGACACATCAAAAAAGACTGTAAGGAGGAGAAGGGCTCTAAAAGAGCTCCTTCTGGGCTTTGTCCCAGATGTAAGAAAGGCTACCACTGGAAGAGTGAGTGTAAATCTAAATTTGACAAAGATGGGAATCCACTTCCTCCCTTAGAAACTAATACTGAAAATTCAAAAAACTTGTAAAGGGGCAGTCCCCTAGCCCCACTCAAAAGGGGGATAGAGTTAAGGGCTCAGGATTAAATCCTGAAGCCCCACCTTTCACAATACATGATTTGCCTCGAGGCACCCCTGAAAGTGCAGGTTTAGACCTGTCATCACAGAAGGATTTGATCCTCTCTCTAGAAGATGGAGTATCATTGGTACCCACCTTAGTGAAAGGTACCCTCCCTAAAGGGACTACTGGATTAATAATAGGTAGAAGTTCCAATTATAAAAAGGGACTCGAGGTTTTACCAGGAGTCATTGACTCCGATTTCCAAGGAGAAATCAAGGTTATGGTTAAGGCCGCAAAAAATGCGGTCATCATTCACAAAGGAGAAAGAATAGCACAACTTCTGTTGCTGCCGTATTTAAAATTGCCCAATCCTATAATCAAGGAAGAACGAGGCTCAGAAGGCTTCGGATCAACAAGTCATGTACATTGGGTGCAGGAAATAAGTGATTCCAGACCCATGCTTCATATTTCCTTGAATAGAAGAAGATTCCTCGGTCTCTTGGATACCGGGGCAGATAAAACTTGTATAGCAGGCAGAGACTGGCCAGCTAATTGGCCTATTCACCAAACTAAAAGTTCTCTTCAAGGTTTAGGCATGGCCTGTGGGGTGGCGCGTAGTAGTCAGCCACTCCGCTGGCAACATGAGGATAAATCAGGGATTATACATCCCTTTGTGATCCCTACACTGCCCTTTACCTTGTGGGGAAGAGACATTATGAAAGAGATAAAGGTCAGGTTAATGACTGACTCACCAGATGATTCACAAGATTTATAATAGGGGCCATTGAGAGCAATCTCTTTGCAGACCAAATATCTTGGAAATCAGACCAGCCTGTATGGCTTAATCAATGGCCCCTTAAACAAAAAAAGTTACAGGCTTTACAACAGTTAGTGACAGAACAATTACAACTGGGCCACTTAGAAGAGAGCAATAGCCCTTGGAATACGCCTGTTTTTGTCATTAAAAAGAAGTCAGGAAAATGGAGGCTGTTACAAGACCTACGTGCAGTTAATGCCATAATGCACGATATGGGAGCATTACAACCAGGCTTGCCGTCCCCTGTAGCAGTCCCTAAAGGATGGGAAATAATCATAATAGATCTACAAGATTGCTTCTTTAATATAAAACTGCATCCTAAAGATTGTAAAAGATTTGCTTTTAGTGTGCCCTCCCCTAATTTTAAGAGACCCTATCAAAGATTCCAGTGGAAAGTTTTGCCCCAGGGTATGAAAAATAGCCCTACTTTATGTCAAAAATTTGTAGATAAAGCTATATTGACTGTAAGGGATAAATATCAAGACTCATATATTGTGCATTACATGGATGACATTCTTTTGGCACACCCATCAAGATCCATTGTTGATGAAATACTTACTTCCATGATACAGGCCCTTAACAAACATGGCCTTGTAGTATCCACAGAGAAGATTCAAAAATATGATAATCTCAAATATTTGGGAACTCATATACAGGGTGATGTGGTGTCTTATCAAAAATTACAGATTAGGACAGATAAATTAAGAACCTTAAATGATTTCCAAAAGCTGCTAGGAAATATTAATTGGATACGTCCTTTCTTAAAATTAACTACGGGAGAGTTAAAACCTCTCTTTGAAATCCTTAACGGAGACTCTAATCCTATCTCAATAAGAAAACTTACTCCTGAGGCATGCAAAGCTCTTCAATTGGTAAATGAAAGACTATCTACCGCTCGGGTAAAGAGGCTAGATTTATCACGGCCTTGGTCTCTATGTATATTAAAGACTGAATATACCCCCACAGCATGCCTCTGGCAAAATGGAGTCCTAGAATGGATACATTTGCCTCATATTTCACCAAAAGTAATTACTCCTTATGATATCTTTTGTACACAACTTATTATTAAGGGCCGACACCGCTCTAAGGAATTATTTAGTAAAGACCCTGATTATATTGTTGTGCCCTATACCAAAGTTCAATTCGATCTCCTATTACAAGAAAAGGAAGATTGGCCTATTTCTTTATTAGGGTTCTTGGGAGAGGTTCATTTCCATCTTCCAAAAGACCCTTTGCTTACATTTACCCTACAAACTGCCATTATTTTTCCTCACATGGCCTCTACCACTCCACTAGAGAAAAAAATTGTGATTTTTACGGACGGGTCAGCAAATGGCCGTTCGGTAACATATATACAAGGAAGGGAGCCTATAATTAAAGAAAATACACAAAACACAGCCCAACAGGCTGAAATTGTGGCAGTCATTACAGCCTTTGAGAAAGTGAGTCAATCCTTTAATTTGTATACTGATTCTAAATATGTGACTGGGTTGTTTCCCGAAATCGAAACTGCAACTTTGTCACCCAGAACAAAAATCTACACAGAACTGAAACATTTACAAAGGTTAATCCACAAGAGACAAGAAAAATTTTACATTGGTCATATCAGAGGACACACTGGACTTCCCGGTCCTTTGGCACAGGGAAATGCCTATGCGGATTCCTTAACAAGAATTCTGACCGCTTTAGAGTCAGCTCAAGAAAGCCACGCACTACATCATCAAAATGCCGCGGCGCTTAGGTTTCAGTTTCACATCACTCGTGAACAAGCACGAGAAATAGTAAAACTATGTCCAAATTGCCCCGACTGGGGACATGCGCCACAACTAGGAGTAAACCCCAGGGGCCTTAAGCCCCGAGTTCTATGGCAGATGGATGTTACTCATGTCTCAAAATTTGGAAAATTAAAGTACGTACATGTGACAGTAGACACCTATTCTCATTTTACTTTCGCTACCGCCCGAACGGGCGAAGCAACCAAAGATGTGTTACAACACTTGGCTCAAAGCTTTGCATACATGGGCATTCCTCAAAAAATAAAAACAGATAATGCCCCTGCATATGTGTCCCGTTCAATACAGGAATTTCTGGCCAGATGGAAAATATCTCACGTCACGGGGATCCCTTACAATCCCCAAGGACAGGCCATTGTTGAACGAACGCACCAAAATATAAAGGCACAGCTTAATAAACTTCAAAAGGCTGGAAAATACTATACACCCCACCATCTATTGGCACATGCTCTTTTTGTGCTGAATCATGTAAATATGGACAATCAAGGCCATACGGCGGCCAAAAGACATTGGGGTCCAATTTCAGCCGATCCAAAACCTATGGTTATGTGGAAAGATCTTCTCACAGGGTCCTGGAAAGGACCCGATGTCCTAATAACAGCCGGACGAGGCTATGCTTGTGTTTTTCCACAAGATGCCGAATCACCAATTTGGGTCCCTGACCGATTCATCCGACCTTTCACTGAGCGGAAAGGATCGACGCCCACGCCTAGCACTGCGGAGAAAACGCCGCCGCGAGATGAAAAAGATCACCAAGAAAGTCCGGAGAATGACCCTAGACCCCATCAAGGAGAAGACGGCTTGGCAACAGCTGCAGGCGTTGATCTCCGAAGCGGAGGAGGTTCTTAAAACCTCACAAACTCCCCAAACCTCTTTGACCTTATTTCTTGCTTTGTTGTCTGTCCTCGGCCCCCTGCCTGTGACCGGGGAAAGTTATTGGGCTTACCTACCTAAACCACCTATTCTCCATCCCGTGAGATGGGGAAGTACAGACCCCATTAGAGTTCTGACAAATCAAACCATGTATTTGGGTGGTTCGCCTGACTTTCACGGGTTTAGAAACATGTCTAGTAATGTACATTTTGAGGGGAAGTCTGATACGCTCCCCATTTGCTTTTCCTTCTCCTTTTCTACCCCCACGGGCTGCTTTCAAGTAGATAAGCAAGTATTTCTTTCTGATACACCCACGGTTGATAATAATAAACCTGGGGGAAAGGGTGATAAAAGGCGTATGTGGGAACTTTGGTTGACTACCTTGGGGAACTCGGGGGCCAATACAAAACTGGTCCCTATAAAAAAGAAGTTGCCCCCCAAATATCCTCACTGCCAGATCGCCTTTAAGAAGGACGCCTTCTGGGAGGGAGACGAGTCTACTCCTCCACGGTGGTTGCCTTGCGCCTTCCCTGACCAGGGGGTGGGTTTTTCTCCAAAAGGGGCCCTTGGGTTACTTTGGGATTTCTCCCTTCCCTCGCCTAGTATAGATCAGTCAAAACAAATTAAAAGCAAAAAGGATCTACTTGAAAATTATACTCCCCCTGTCAATAAAGAGGTTCATCGATGGTATGAAGCAGGATGGGTAGAACCTACTTGGTTCTGGGAAAATTCTCCTAAGGATCCCAATGATAGAGATTTTACTATTCTAGTTCCCCATACAAAATTGTTTCGCTTAGTTGCAGCCTCAAGACATCTTATTCTCAAAAAGCCAGGATTTCAAGAACATGAGATGATTCCTACATCTGCCTGTGTTACTTACCCTTATGCCATATTATTAGGATTACCTCAGCTAATAGATATAGAGAAAAGAGGATCTACTTTTCATATTTCCTGTTCTTCTTGTAGGCTGACTAATTGTTTAGATTCTTCTGCCTACGACTATGCAGCGATCATAGTCAAGAGGCCGCCATATGTGCTGCTACCTGTAGATATTGGTGATGAACCATGGTTTGATGATTCTGCCATTCAAACTTTTAGGTATGCCACAGATTTAATTCGAGCTAAGCGATTTGTCGCGGCCATTATTCTGGGCATATCTGCTTTGATTGCTATTATTACTTCCTTTGCTGTAGCTACTACTGCCTTAGTTAAGGAGATGCAAACTGCGACGTTTGTTAATAATCTTCATAGAAATGTTACATTAGCGTTATCTAAACAAAGAATAATAAATTTAAAATTGGAAGCTAGACTTAATGCTTTAGAAAAAGTAGTTTTAGAGTTGGGACAAGATGTGGCAAACTTAAAGACCAGAATGTCCACTAGGTGTCATGCAAATTATGATTTTATCTGTGTCACACCTTTGCCATATAATGCTTCTGAAACCTGGAAAAGAACCAGAGCACATTTATTGGGCATTTGAAATGACAATGAGATTTCATATAACATACAGGAGTTAACCAACCTGATTAGTGATATGAGCAAACAACATATTGACACAGTGGACCTCAGTGGCTTGGCTCAGTCCTTTGCCAATGGAGTAAAGGCTTTAAATCCATTGGATTGGACACAATATTTCATTTTTATAGGAGTTAGAGCCCTGCTTTTGGTCATAGTACTTATGATTTTCCCCATTGTTTTCCAGTGCTTTGCGAAGAGCCTTGACCAAGTGCAGTCAGATCTTAACGTGCTTCTTTTAAAAAAGAAAAAAGGGGGAAATGCCGCGCCTGCAGCAGAAATGGTTGAACTCCCGAGAGTGTCCTACACTTAGGAGAGAAGCAGCCAAGGGGTTGTTTCCCACCAAGGACGACCCGTCTGCGTGCACGCGGATGAGCCCATCAGACAAAGACATACTCATTCTCTGCTGCAAACTTGGCATAGCTCTGCTTTGCCTGGGGCTATTGGGGGAAGTTGCGGTTCGTGCTCGCAGGGCTCTCACCCTTGATTCTTTTAATAACTCTTCTGTGCAAGATTACAATCTAAACGATTCGGAGAACTCGACCTTCCTCCTGGGGCAAGGACCACAGCCAACTTCCTCTTACAAGCCACACCGACTTTGTCCTTCAGAAATAGAAATAAGAATGCTTGCTAAAAATTATATTTTTACCAATAAGACCAATCCAATAGGTCGATTATTAATCATGATGTTAAGAAATGAATCTTTGTCTTTTAGCACTATATTTACTCAAATTCAAAGGTTAGAAATGGGAATAGAAAATAGAAAGAGACGCTCAACCTCAGTTGAAGAACAGGTGCAAGGACTAAGGGCCTCAGGCCTAGAAGTAAAAAGGGGAAAGAGGAGTGCGCTTGTCAAAATAGGAGACAGGTGGTGGCAACCAGGGACTTATAGGGGACCTTACATCTACAGACCAACAGACGCCCCGCTACCATATACAGGAAGATATGATTTAAATTTTGATAGGTGGGTCACAGTCAACGGCTATAAAGTGTTATACAGATCCCTCCCCTTTCGTGAAAGGCTCGCCAGAGCTAGACCTCCTTGGTGTGTGTTGTCTCAAGAAGAAAAAGACGACATGAAACAACAGGTACATGATTATATTTATCTAGGAACTGGAATGAACGTTTGGGGAAAGATTTTTCATTATACCAAGGAGGGGGCAGTGGCTAGACAATTAGAACACATTTCTGCAGATACTTTTGGCATGAGCTATAATGGATAACCTTTATGAGCCCAACCTTGCGGTTCCCAAGGTTTAAGTTAGTTCAGGGTCACAAACTGTTCTTAAAACAAGGATGTGAGACAAGTGGTTTCCTGACTTGGTTTGGTATCAAATGTTTTGATCTAAGCTCTGAATGTTCTATTCTCCTATGTTCTTTTGGAACTTATCCAAGTCTTATGTAAATGCTTATGTAAACCATGATATAAAAGAGTGCTGATTTTTTGAGTAAACTTGCAACAGTCCTAACATTCACGTCTCGTGTGTTTGTGTCTGTTCGCCATCCCGTCTCCGCTCGTCACTTATCCTTCACTTTCCAGAGGGTTCCCCCGCAGACCCCGGTGACCCTCAGGTCGGCCGACTGCGGCA
>Mtv13
TGCCGCGCCTGCAGCAGAAATGGTTGAACTCCCGAGAGTGTCCTACACTTAGGAGAGAAGCAGCCAAGGGGTTGTTTCCCATCAAGGACGACCCGTCTGCGTGCACGCGGATGAGCCCATCAGACAAAGACATGCTCATTCTCTGCTGCAAACTTGGCATAGCTCTGCTTTGCCTGGGGCTATTGGGGGAAGTTGCGGTTCGTGCTCGCAGGGCTCTCACCCTTGATTCTTTTAATAACTCTTCTGTGCAAGATTACAATCTAAACGATTCGGAGAACTCGACCTTCCTCCTGGGGCAAGGACCACAGCCAACTTCCTCTTACAAGCCACACCGACTTTGTCCTTCAGAAATAGAAATAAGAATGCTTGCTAAAAATTATATTTTTACCAATGAGACCAATCCAATAGGTCGATTATTAATCATGATGTTAAGAAATGAATCTTTGTCTTTTAGCACTATATTTACTCAAATTCAAAGGTTAGAAATGGGAATAGAAAATAGAAAGAGACGCTCAACCTCAGTTGAAGAACAGGTGCAAGGACTAAGGGCCTCAGGCCTAGAAGTAAAAAGGGGAAAGAGGAGTGCGCTTGTCAAAATAGGAGACAGGTGGTGGCAACCAGGGACTTATAGGGGACCTTACATCTACAGACCAACAGACGCCCCGCTACCATATACAGGAAGATATGATTTAAATTTTGATAGGTGGGTCACAGTCAACGGCTATAAAGTGTTATACAGATCCCTCCCCTTTCGTGAAAGGCTCGCCAGAGCTAGACCTCCTTGGTGTGTGTTGTCTCAAGAAGAAAAGGACGACATGAAACAACAGGTACATGATTATATTTATCTAGGAACAGGAATGATACATTGGAAAGTATTTTATAACAGTAGAGAGGAGGCCAAAAGACATATAATAGAACATATTAAGGCATTGCCCTTAGCTTTCTAAAGTTTGCTTGCGGTTCCCAAGGTTTAAGTAAGTTCAAGGTCACAAACTGTTCTTAAAACAAGGATGTGAGACAAGTGGTTTCCTGACTTGGTTGGTATCAAATGTTTTGATCTAAGCTCTGAATGTTCTATTCTCCTATGTTCTTTTGGAACTTATCCAAGTCTTATGTAAATGCTTATGTAAACCATGATATAAAAGAGTGCTGATTTTTTGAGTAAACTTGCAACAGTCCTAACATTCACGTCTCGTGTGTTTGTGTCTGTTCGCCATCCCGTCTCCGCTCGTCACTTATCCTTCACTTTCCAGAGGGTCCCCCCGCAGACCCCGGTGACCCTCAGGTCGGCCGACTGCGGCAGCTGGCGCCCGAACAGGGACCCTCGGATAAGTGACCCTTGTCTCTATTTCTACTATTTGGTGTTCGTCTTGTATTGTCTCTTTCTTGTCTGGCTATCATCACAAGAGCGGAACGGACTCACCACAGGGAGCTGCAGTCCCGCCTACGGAGGAGAGGTAGGTTACGGTGAGCCATTGGATATGGGGGTCTCGGGCTCAAAAGGGCAGAAACTCTTCGTTTCTGTACTACAAAGGCTCCTCTCAGAGAGGGGTCTTCATGTGAAAGAGAGTAGTGCAATAGAATTTTATCAGTTTCTGATAAAGGTTTCTCCTTGGTTTCCCGAAGAAGGAGGATTAAATTTACAAGATTGGAAAAGGGTAGGAAGAGAAATGAAGAGGTACGCAGCGGAACATGGGACAGATAGCATACCAAAACAGGCGTACCCCATTTGGCTTCAGTTGAGAGAGATACTGACAGAGCAATCAGACTTGGTTTTGCTATCCGCAGAAGCCAAATCTGTTACCGAAGAAGAATTAGAGGAAGGTTTAACCGGACTACTATCGACAAGTTCACAAGAAAAAACTTATGGGACCAGGGGAACAGCATATGCAGAAATAGATACAGAGGTAGACAAGCTGTCTGAACATATTTATGATGAACCATATGAAGAAAAGGAGAAGGCAGATAAAAATGAGGAAAAGGACCATGTTAGAAAAGTAAAGAAGGTAGTACAAAGAAAAGAAATTAGTGAGGGTAAGAGAAAAGAGAAGGATCAAAAGGCCTTTTTAGCCACAGATTGGAACGATGATGACCTGTCCCCTGAGGATTGGGATGATTTAGAGGAACAAGCGGCACATTATCATGATGATGATGAGCTAATCCTTCCAGTAAAAAGGAAGGTGGTTAAGAAGAAACCTCAGGCACTCAGAAGGAAACCCCTGCCTCCGGTGGGTTTTGCAGGAGCGATGGCAGAGGCCAGGGAAAAGGGAGATTTGACTTTTACGTTTCCTGTAGTTTTTATGGGAGAAAGTGATGATGATGATACGCCTGTTTGGGAACCGCTGCCATTAAAAACCTTAAAGGAATTGCAATTGGCGGTTAAGACCATGGGACCATCTGCTCCATACACCTTGCAGGTGGTAGACATGGTAGCTAGTCAATGGCTTACCCCGAGTGATTGGCACCAAACAGCCAGAGCTACCTTATCCCCTGGGGATTATGTTTTATGGAGGACTGAATATGAAGAGAAAAGTAAAGAAACAGTACAAAAAGCCGCAGGCAAGCGAAAGGGCAAGGTCTCCCTTGACATGTTACTGGGGACTGGTCAGTTTCTGTCCCCTTCCTCTCAGATCAAATTATCTAAGGATGTCTTAAAAGATGTCACCACAAATGCTGTGTTAGCATGGAGAGCAATTCCGCCTCCTGGAGTCAAGAAGACTGTATTAGCAGGGTTAAAACAGGGAAATGAAGAATCTTATGAAACCTTCATTTCAAGACTTGAGGAAGCTGTTTATAGAATGATGCCAAGAGGAGAGGGATCAGATATATTGATCAAACAATTGGCGTGGGAAAATGCAAATTCATTGTGTCAGGATCTCATCCGTCCAATACGCAAAACAGGAACTATACAGGATTATATTCGTGCTTGCCTTGACGCTTCTCCCGCAGTTGTTCAGGGTATGGCATATGCAGCAGCCATGAGAGGACAAAAGTATTCTACTTTTGTAAAGCAAACATATGGTGGGGGAAAAGGAGGTCAAGGATCGGAAGGGCCAGTTTGTTTCTCCTGTGGCAAGACAGGACACATCAAAAAAGACTGTAAGGAGGAGAAGGGCTCTAAAAGAGCTCCTTCTGGGCTTTGTCCCAGATGTAAGAAAGGCTACCACTGGAAGAGTGAGTGTAAATCTAAATTTGACAAAGATGGGAATCCACTTCCTCCCTTAGAAACTAATACTGAAAATTCAAAAAACTTGTAAAGGGGCAGTCCCCTAGCCCCACTCAAAAGGGGGATGGAGTTAAGGGCTCAGGATTAAATCCTGAAGCCCCACCTTTCACAATACATGATTTGCCTCGAGGCACCCCTGGAAGCGCAGGTTTAGACCTGTCATCACAGAAGGATTTGATCCTCTCTCTAGAAGATGGAGTATCATTGGTACCCACCTTAGTGAAAGGTACCCTCCCTGAAGGGACTACTGGATTAATAATAGGTAGAAGTTCCAATTATAAAAAGGGACTCGAGGTTTTACCAGGAGTCATTGACTCCGATTTCCAAGGAGAAATCAAGGTTATGGTTAAGGCCGCAAAAAATGCGGTCATCATTCACAAAGGAGAAAGAATAGCACAACTTCTGTTGCTGCCGTATTTAAAATTGCCCAATCCTATAATCAAGGAAGAACGAGGCTCAGAAGGCTTCGGATCAACAAGTCATGTACATTGGGTGCAGGAAATAAGTGATTCCAGACCCATGCTTCATATTTCCTTGAATGGAAGAAGATTCCTCGGTCTCTTGGATACCGGGGCAGATAAAACTTGTATAGCAGGCAGAGACTGGCCAGCTAATTGGCCTATTCACCAAACTGAAAGTTCTCTTCAAGGTTTAGGCATGGCCTGTGGGGTGGCGCGTAGTAGTCAGCCACTCCGCTGGCAACATGAGGATAAATCAGGGATTATACATCCCTTTGTGATCCCTACACTGCCCTTTACCTTGTGGGGAAGAGACATTATGAAAGAGATAAAGGTCAGGTTAATGACTGACTCACCAGATGATTCACAGGATTTATGATAGGGGCCATTGAGAGCAATCTCTTTGCAGACCAAATATCTTGGAAATCAGACCAGCCTGTATGGCTTAATCAATGGCCCCTTAAACAAGAAAAGTTACAGGCTTTACAACAGTTAGTGACAGAACAATTACAACTGGGCCACTTAGAAGAGAGCAATAGCCCTTGGAATACGCCTGTTTTTGTCATTAAAAAGAAGTCAGGAAAATGGAGGCTGTTACAAGACCTACGTGCAGTTAATGCCACAATGCACGATATGGGAGCATTACAACCAGGCTTGCCGTCCCCTGTAGCAGTCCCTAAAGGATGGGAAATAATCATAATAGATCTACAAGATTGCTTCTTTAATATAAAACTGCATCCTGAAGATTGTAAAAGATTTGCTTTTAGTGTGCCCTCCCCTAATTTTAAGAGACCCTATCAAAGATTCCAGTGGAAAGTTTTGCCCCAGGGTATGAAAAATAGCCCTACTTTATGTCAAAAATTTGTAGATAAAGCTATATTGACTGTAAGGGATAAATATCAAGACTCATATATTGTGCATTACATGGATGACATTCTTTTGGCACACCCATCAAGATCCATTGTTGATGAAATACTTACTTCCATGATACAGGCCCTTAACAAACATGGCCTTGTAGTATCCACAGAGAAGATTCAAAAATATGATAATCTCAAATATTTGGGAACTCATATACAGGGTGATGTGGTGTCTTATCAAAAATTACAGATTAGGACAGATAAATTAAGAACCTTAAATGATTTCCAAAAGCTGCTAGGAAATATTAATTGGATACGTCCTTTCTTAAAATTAACTACGGGAGAGTTAAAACCTCTCTTTGAAATCCTTAACGGAGACTCTAATCCTATCTCAATAAGAAAACTTACTCCTGAGGCATGCAAAGCTCTTCAATTGGTAAATGAAAGACTATCTACCGCTCGGGTAAAGAGGCTAGATTTATCACGGCCTTGGTCTCTATGTATATTAAAGACTGAATATACCCCCACAGCATGCCTCTGGCAAAATGGAGTCCTAGAATGGATACATTTGCCTCATATTTCACCAAAAGTAATTACTCCTTATGATATCTTTTGTACACAACTTATTATTAAGGGCCGACACCGCTCTAAGGAATTATTTAGTAAAGACCCTGATTATATTGTTGTGCCCTATACCAAAGTTCAATTCGATCTCCTATTACAAGAAAAGGAAGATTGGCCTATTTCTTTATTAGGGTTCTTGGGAGAGGTTCATTTCCATCTTCCAAAAGACCCTTTGCTTACATTTACCCTACAAACTGCCATTATTTTTCCTCACATGACCTCTACCACACCACTAGAGAAAGGAATTGTGATTTTTACGGACGGGTCAGCAAATGGCCGTTCGGTAACATATATACAAGGAAGGGAGCCTATAATTAAAGAAAATACACAAAACACAGCCCAACAGGCTGAAATTGTGGCAGTCATTACAGCCTTTGAGGAAGTGAGTCAATCCTTTAATTTGTATACTGATTCTAAATATGTGACTGGGTTGTTTCCCGAAATCGAAACTGCAACTTTGTCACCCAGAACAAAAATCTACACAGAACTGAGACATTTACAAAGGTTAATCCACAAGAGACAAGAAAAATTTTACATTGGTCATATCAGAGGACACACTGGACTTCCCGGTCCTTTGGCACAGGGAAATGCCTATGCGGATTCCTTAACAAGAATTCTGACCGCTTTAGAGTCAGCTCAAGAAAGCCACGCACTACATCATCAAAATGCCGCGGCGCTTAGGTTTCAGTTTCACATCACTCGTGAACAAGCACGAGAAATAGTAAAACTATGTCCAAATTGCCCCGACTGGGGACATGCGCCACAACTAGGAGTAAACCCCAGGGGCCTTAAGCCCCGAGTTCTATGGCAGATGGATGTTACTCATGTCTCAGAATTTGGAAAATTAAAGTACGTACATGTGACAGTAGACACCTATTCTCATTTTACTTTCGCTACCCGCCCGAACGGGCGAAGCAACCAAAGATGTGTTACAACACTTGGCTCAAAGCTTTGCATACATGGGCATTCCTCAAAAAATAAAAACAGATAATGCCCCTGCATATGTGTCCCGTTCAATACAGGAATTTTTGGCCAGATGGAAAATATCTCACGTCACGGGGATCCCTTACAATCCCCAAGGACAGGCCATTGTTGAACGAACGCACCAAAATATAAAGGCACAGCTTAATAAACTTCAAAAGGCTGGAAAATACTATACACCCCACCATCTATTGGCACATGCTCTTTTTGTGCTGAATCATGTAAATATGGACAATCAAGGCCATACGGCGGCCGAAAGACATTGGGGTCCAATTTCAGCCGATCCAAAACCTATGGTTATGTGGAAAGATCTTCTCACAGGGTCCTGGAAAGGACCCGATGTCCTAATAACAGCCGGACGAGGCTATGCTTGTGTTTTTCCACAGGATGCCGAATCACCAATTTGGGTCCCTGACCGATTCATCCGACCTTTCACTGAGCGGAAAGGATCGACGCCCACGCCTAGCACTGCGGAGAAAACGCCGCCGCGAGATGAGAAAGATCACCAAGAAAGTCCGGAGAATGACCCTAGACCCCATCAAGGAGAAGACGGCTTGGCAACAGCTGCAGGCGTTGATCTCCGAAGCGGAGGAGGTTCTTAAAACCTCACAAACTCCCCAAACCTCTTTGACCTTATTTCTTGCTTTGTTGTCTGTCCTCGGCCCCCTGCCTGTGACCGGGGAAGGTTATTGGGCTTACCTACCTAAACCACCTATTCTCCATCCCGTGGGATGGGGAAGTACAGACCCCATTAGAGTTCTGACAAATCAAACCATGTATTTGGGTGGTTCGCCTGACTTTCACGGGTTTAGAAACATGTCTGGTAATGTACATTTTGAGGGGAAGTCTGATACGCTCCCCATTTGCTTTTCCTTCTCCTTTTCTACCCCCACGGGCTGCTTTCAAGTAGATAAGCAAGTATTTCTTTCTGATACACCCACGGTTGATAATAATAAACCTGGGGGAAAGGGTGATAAAAGGCGTATGTGGGAACTTTGGTTGACTACCTTGGGGAACTCGGGGGCCAATACAAAACTGGTCCCTATAAAAAAGAAGTTGCCCCCCAAATATCCTCACTGCCAGATCGCCTTTAAGAAGGACGCCTTCTGGGAGGGAGACGAGTCTGCTCCTCCACGGTGGTTGCCTTGCGCCTTCCCTGACCAGGGGGTGAGTTTTTCTCCAAAAGGGGCCCTTGGGTTACTTTGGGATTTCTCCCTTCCCTCGCCTAGTATAGATCAGTCAGAACAAATTAAAAGCAAAAAGGATCTACTTGGAAATTATACTCCCCCTGTCAATAAAGAGGTTCATCGATGGTATGAAGCAGGATGGGTAGAACCTACTTGGTTCTGGGAAAATTCTCCTAAGGATCCCAATGATAGAGATTTTACTACTCTAGTTCCCCATACAGAATTGTTTCGCTTAGTTGCAGCCTCAAGACATCTTATTCTCAAAAAGCCAGGATTTCAAGAACATGAGATGATTCCTACATCTGCCTGTGTTACTTACCCTTATGCCATATTATTAGGATTACCTCAGCTAATAGATATAGAGAAAAGAGGATCTACTTTTCATATTTCCTGTTCTTCTTGTAGATTGACTAATTGTTTAGATTCTTCTGCCTACGACTATGCAGCGATCATAGTCAAGAGGCCGCCATATGTGCTGCTACCTGTAGATATTGGTGATGAACCATGGTTTGATGATTCTGCCATTCAAACTTTTAGGTATGCCACAGATTTAATTCGAGCTAAGCGATTTGTCGCGGCCATTATTCTGGGCATATCTGCTTTGATTGCTATTATTACTTCCTTTGCTGTAGCTACTACTGCCTTAGTTAAGGAGATGCAAACTGCGACGTTTGTTAATAATCTTCATAGGAATGTTACTTTAGCGTTATCTGAACAAAGAATAATAGATTTAAAATTAGAAGCTAGACTTAATGCTTTAGAAGAAGTAGTTTTAGAGTTGGGTCAAGATGTGGCAAACTTAAAGACCAGAATGTCCACTAGGTGTCATGCAAATTATGATTTTATCTGTGTCACACCTTTGCCATATAATGCTTCTGAGAGCTGGGAAAGAACCAGAGCACATTTATTGGGCATTTGGAATGACAATGAGATTTCATATAACATACAGGAGTTAACCAACCTGATTAGTGATATGAGCAAACAACATATTGACGCAGTGGACCTCAGTGGCTTGGCTCAGTCCTTTGCCAATGGAGTAAAGGCTTTAAATCCATTGGATTGGACACAATATTTCATTTTTATAGGAGTTGGAGCCCTGCTTTTGGTCATAGTACTTATGATTTTCCCCATTGTTTTCCAGTGCTTTGCGAAGAGCCTTGACCAAGTGCAGTCAGATCTTAACGTGCTTCTTTTAAAAAAGAAAAAAGGGGGAAATGCCGCGCCTGCAGCAGAAATGGTTGAACTCCCGAGAGTGTCCTACACTTAGGAGAGAAGCAGCCAAGGGGTTGTTTCCCATCAAGGACGACCCGTCTGCGTGCACGCGGATGAGCCCATCAGACAAAGACATGCTCATTCTCTGCTGCAAACTTGGCATAGCTCTGCTTTGCCTGGGGCTATTGGGGGAAGTTGCGGTTCGTGCTCGCAGGGCTCTCACCCTTGATTCTTTTAATAACTCTTCTGTGCAAGATTACAATCTAAACGATTCGGAGAACTCGACCTTCCTCCTGGGGCAAGGACCACAGCCAACTTCCTCTTACAAGCCACACCGACTTTGTCCTTCAGAAATAGAAATAAGAATGCTTGCTAAAAATTATATTTTTACCAATGAGACCAATCCAATAGGTCGATTATTAATCATGATGTTAAGAAATGAATCTTTGTCTTTTAGCACTATATTTACTCAAATTCAAAGGTTAGAAATGGGAATAGAAAATAGAAAGAGACGCTCAACCTCAGTTGAAGAACAGGTGCAAGGACTAAGGGCCTCAGGCCTAGAAGTAAAAAGGGGAAAGAGGAGTGCGCTTGTCAAAATAGGAGACAGGTGGTGGCAACCAGGGACTTATAGGGGACCTTACATCTACAGACCAACAGACGCCCCGCTACCATATACAGGAAGATATGATTTAAATTTTGATAGGTGGGTCACAGTCAACGGCTATAAAGTGTTATACAGATCCCTCCCCTTTCGTGAAAGGCTCGCCAGAGCTAGACCTCCTTGGTGTGTGTTGTCTCAAGAAGAAAAGGACGACATGAAACAACAGGTACATGATTATATTTATCTAGGAACAGGAATGATACATTGGAAAGTATTTTATAACAGTAGAGAGGAGGCCAAAAGACATATAATAGAACATATTAAGGCATTGCCCTTAGCTTTCTAAAGTTTGCTTGCGGTTCCCAAGGTTTAAGTAAGTTCAAGGTCACAAACTGTTCTTAAAACAAGGATGTGAGACAAGTGGTTTCCTGACTTGGTTTGGTATCAAATGTTTTGATCTAAGCTCTGAATGTTCTATTCTCCTATGTTCTTTTGGAACTTATCCAAGTCTTATGTAAATGCTTATGTAAACCATGATATAAAAGAGTGCTGATTTTTTGAGTAAACTTGCAACAGTCCTAACATTCACGTCTCGTGTGTTTGTGTCTGTTCGCCATCCCGTCTCCGCTCGTCACTTATCCTTCACTTTCCAGAGGGTCCCCCCGCAGACCCCGGTGACCCTCAGGTCGGCCGACTGCGGCA
>Mtv14
TGCCGCGCCTGCAGCAGAAATGGTTGAACTCCCGAGAGTGTCCTACACTTAGGAGAGAAGCAGCCAAGGGGTTGTTTCCCACCAAGGACGACCCGTCTGCGTGCACGCGGATGAGCCCATCAGACAAAGACATACTCATTCTCTGCTGCAAACTTGGCATAGCTCTGCTTTGCCTGGGGCTATTGGGGGAAGTTGCGGTTCGTGCTCGCAGGGCTCTCACCCTTGACTCTTTTAATAGCTCTTCTGTGCAAGATTACAATCTAAACAATTCGGAGAACTCGACCTTCCTCCTGGGGCAAGGACCACAGCCAACTTCCTCTTACAAGCCACATCGATTTTGTCCTTCAGAAATAGAAATAAGAATGCTTGCTAAAAATTATATTTTTACCAATAAGACCAATCCAATAGGTCGATTATTAATCACTATGTTAAGAAATGAATCGTTATCTTTTAGTACTATTTTTACTCAAATTCAGAAGTTAGAAATGGGAATAGAAAATAGAAAGAGACGCTCAATCTCAGTTAAAGAACAGGTGCAAGGACTATCGGCCACAGGCCTAGAAGTAAAAGAAGGAAAAAGGAGTGTGTTTGTCAAAATAGGAGACAGGTGGTGGCAACCAGGGACTTATAGGGGACCCTACATCTACAGACCAACAGATGCCCCGTTACCATATACAGGAAGATATGATTTAAATTTTGATAGGTGGGTCACAGTCAACGGCTATAAAGTGTTATACAGATCCCTCCCCTTTCGTGAAAGACTCGCCAGAGCTAGACCCCCTTGGTGTGTGTTAACTCAGGAAGAAAAAGACGACATGAAACAACAGGTACATGATTATATTTATCTAGGAACTGGAATGAACTTCTGGGGAAGGTTTTTTGACTACACAGAAGAAGGAGCCATAGCTAAAATATTACACAATAAAAAATATACTTTTGCAGGTAAACTTGGCATGGATGGATTACACTTTACATAGCCTTTACAAATGTGAACCTTGCGGTTCCCAAGGTTTAAACTAGAAGTTCATGGTTACAAACTGTTCTTAAAACAAGGATGTGAGACAAGTGGTTTCCTGACTTGGTTTGGTATCAAGTGTTTTGATCTAAGCTCTGAGTGTTCTATTCTCCTATGTTCTTTTGGAATCTATCCAAGTCTTATGTAAATGCTTATGTAAACCATAATATAAAAGAGTGCTGATTTTTTGAGTAAACTTGCAACAGTCCTAACATTCACCTCTCGTGTGTTTGTGTCTGTTCGCCATCCCGTCTCCGCTCGTCACTTATCCTTCACTTTCCAGAGGGTCCCCCCGCAGACCCCGGTGACCCTCAGGTCGGCCGACTGCGGCA
>Mtv17
TGCCGCAGTCGGCCGACCTGAGGGTCACCGGGGTCTGCGGGGGGACCCTCTGGAAAGTGAAGGATAAGTGACGAGCGGAGACGGGATGGCGAACAGACACAAACACACGAGAGGTGAATGTTAGGACTGTTGCAAGTTTACTCAAAAAATCAGCACTCTTTTATATCATGGTTTACATAAGCATTTACATAAGACTTGGATAAGTTCTAAAAGAACATAGGAGAATAGAACACTCAGAGCTTAGATCAAAACATTTGATACCAAACCAAGTCAGGAAACCACTTGTCTCACATCTTTGTTTTAAGAACAGTTTGTGACCAAGAACTTATTTGAACCCTGGGAACCGCAAGGTTGGGCTCATAAAGGTTATTTATTATACCTTATGTCAAAGGTATCCGCAGAAATGTGTTCTAATTGTCTAGCCACTGCCCCCTCCTTGGTATAATGAAAAATCTTTTTCCAAACGTTTATTCTTGTTCTTAGATAAATATAATCATGTACCTGTTGTTTCATGTCGTCTTTTTCTTTTTGAGTTAACACACACCAAGGAGGTCTAGCTCTGGCGAGCCTTTCACGAAAGGGGAGGGATCTGTATAACACTTTATAGCCATTGACTGTGACCCACCTATCAAAATTTAAATCATATCTTCCTGTATATGGTAGCGGGGCATCTGTTGGTCTGTAGATGTAAGGTCCCCTATAAGTCCCTGGTTGCCACCATCTGTCTCCTATTTTGACAAGTGCACTCCTCTTTCCCCTTTTTACTTCTAGGCCTGAGGCCCTTAGTCCTTGCACCTGTTCTTCAACTGAGGTTGAGCGTCTCTTTCTATTTTCTATTCCCATTTCTAACCTTTGAATTTGAGTAAAAATAGTACTAAAAGGTAACGATTCATTTCTTAACATAGTGATTAATAATCGACCTATTGGGTTGGTCTTATTGGTAAAAATATAATTTTTAGCAAGCATTCTTATTTCTATTTCTGAAGGACAAAGTCGGTGTGGCTTGTAAGAGGAAGTTGGCTGTGGTCCTTGCCCCAGGAGGAAGGTCGAGTTCTCCGAATCGTTTAGATTGTAATCTTGCACAGAAGAGTTATTAAAAGAATCAAGGGTGAGAGCCCTGCGAGCACGAACCGCAACTTCCCCCAATAGCCCCAGGCAAAGCAGAGCTATGCCAAGTTTGCAGCAGAGAATGAGTATGTCTTTGTCTGATGGGCTCATCCGCGTGCACGCAGACGGGTCGTCCTTGGTGGGAAACAACCCCTTGGCTGCTTCTCTCCTAAGTGTAGGACACTCTCGGGAGTTCAACCATTTCTGCTGCAGGCGCGGCATTTCCCCCTTTTTTCTTTTTTAAAAGAAGCACGTTAAGATCTGACTGCACTTGGTCAAGGCTCTTTGCAAAGCACTGGAAAACAATGGGGAAAATCATAAGTACTATGACCAAAAGCAGGGCTCCAACTCCTATAAAAATGAAATATTGTGTCCAATCCAATGGATTTAAAGCCTTCACTCCGTTGGCAAAAGACTGAGCCAAGCCACTAAGGTCCACTGCGTCAATATGTTGTTTGCTCATATCACTAATTAGGTTGGTTAATTTTTGTATGTTATATGAAATCTCATTGTTATTTTAAATGCCCAGTAAATGAGCCTTGGTTCTTTCCCAGCTCTCAGAAGCATTATATGGTAGTGGTGTAACGCAGATAAAATCATAATTTGCATGACACTTAGTGGACATTCTGGTCTTTAAATTTGCCACATCTTGACCCAACTCTAAAACTACTTCTTTTAAAGCATTAAGTCTAGCTTCTAATTTTAAATCTATTATTCTTTGTTCAGATAAGGCTAATGTAACATTCCTATGAAAATTATTAACAAACGTAGCAGTTTGCATCTCTTTAACTAAGGCAGTAGTAGCTACAGCAAAGGAAGTAATAATAGCAATCAAAGCAGATATGCCCAGAATAATGGCCGCGACAAATCGCTTAGCTCGAATTAAATCTGTGGCATACCTAAAAGTTTGAATGGCAGAATCATCAAACCATGGTTCATCACCAATATCTACAGGTAGCAGCACATATGGCGGCCTCTTGACTATGATCGCTGCATAGTCGTAGGCAGAAGAATCTAAACAATTAGTCAATCTACAAGAAGAACAGGAAATATGAAAAGTAGATCCTCTTTTTTCTATATCTATTAGCTGAGGTAATCCTAATAATATGGCATAAGGGTAAGTAACACAGGCAGATGTAGGAATCATCTCATGTTCTTGAAATCTTGGCCTTTTGAGAATAAGATGTCTTGAGGCTGCAACTAAGCGAAACAATTTTGTATGGGGAACTAGAGCAGTAAAATCTCTATCATTGGGATCTTTAGGAGAATTTTTTCAGAACCAAGTAGGTTCTACCCATCTTGCTTCATACCATCGATGAACCTCTTTATTGACAGGGGGAGTATAATTTCCAAATAGATCCTTTTTGTTTTTAATCTGATCTGACTGATCTACACTAGGCGAGGGAAGGGAGAAATCCCAAAGTAACCCAAGGGCCCCTTTTGGAGAAAAACTCACCCCCTGGTCAGGGAAGGCGCAAGGCAACCACCGTGGAGGAGCAGACTCGTCTCTCTCCCAGAAGGCGTCCTTCTTAAAGGCGATCTGGCAGTGAGGATATTTGGGGGGCAACTTCTTTTTTATAGGGACCAGTTTTGTATTGGCCCCCGAGTTCCCCAAGGTAGTCAACCAAAGTTCCCACATACGCCTTTTATCACCCTTTTCCCCAGGTTTATTATTATCAACCGTGGGTGTATCAGAAAGAAATACCTGCTTATCTACTTGAAAGCAGCCCATGGGGGTAGAAAAGGAGAAGGAAAAGCAAATGGGGAGCGTATCAGACTTCTCCTCAAAATGTACATTACCAGACATGTTTCTAAACCCGTGAAAGTCAGGCGAACCACCCAAATACATGGTTTGATTTGTCAGAACTCTAATGGGGTCTGTACTTTCCCATCCCACGGGATGGAGAATAGGTGGTTTAGGTAGGTAAGCCCAATAACTTTCCCCGGTCACAGGCAGGGGGCCGAGGACAGACAACAAAGCAAGAAATAAGGTCAAAGAGGTTTGGGGAGTTTGTGAGGTTTTAAGAACCTCCTCCGCTTCGGAGATCAACGCCTGCAGCTGTTGCTAAGCCGTCTTCTCTTTGATGGGGTCTAGGGTCATTCTCCGGACTTTTTTGGTGATCTTTCTCATCTCGCGGCGGCGTTTTTTCCGCAGCGCTAGGCGTGGGCGTCGATCCCTTCCGCTCAGTGAAAGGTCGGATGAACCGGTCAGGGACCCAAATTGGTGATTTGGCATCTTGTGGAAAAACACAAGCATAGCCTCGTCCGGCTGTTATTAGGACATCGGGTCCTTTCCAGGACCCTGTGAGAAGATCTTTTCACATAACCATAGGTTTTGGATCGGCTGAAATTGGACCCCAATGTCTTTCGGCCGCCGTATGGCCTTGATTGTCCATATTTACATGATTCAGCACAAAAAGAGCATGTGCCAATAGATGGTGGGGTGTATAGTATTTTCCAGCCTTTTGAAGTTTATTAAGCTGTGCCTTTATATTTTGGTGTGTTTGTTCAACAATGGCCTGTCCCTGGGGATTGTAAGGAATCCCCGTGACGTGAGATATTTTCCATCTGGCCAAAAATTCCTGTATTGAACGGGACACATATGCAGGGGCATTATCTGTTTTTATTTTTTGAGGAATGCCCATGTATGTAAAGCTTTGAGCCAAGTGTTGTAACACATCTTTGGTTGCTTCGCCCGTTTGGGCGGTAGCGAAAGTAAAATGAGAATAGGTATCTACTGTCACATGTACGTACTTTAATTTTTTAAATTCTGAGACATGAGTAACATCCATTTGCCATAGAACTCGGGGCTTAAGGCCCCTGGGGTTTACTTTTAGTTGTGGCGCATGTCCCCAGTCGGGGCAATTTGGACATAGTTTTACTATTTCTCGTGCTTGTTCACGAGTGATGTGAAACTGAAACCTAAGCGCCGCGGCATTTTGATGATGTAGTGCGTGGCTTTTTTGAGCTGACTCTAAAGCGGTCAGAATTCTTGTTAAAGAATCTGCATAGGCATTTTTCTGTGCCAAAGGACCGGGAAGTCCAGTGTGCCCTCTGATATGACCAATGTAAAATTTTTTTTGTCTCTTGTGGATTAACCTTTGTAGGTGTCTTAGTTCTGTGTAAATTTTTGTTCTGGGTGACAAAGTTGCAGTTTCGATTTCGGGAAACAACCCAGTCACATATTTAGAATCAGTATACAAATTAAAGGATTGACTCACTTCCTCAAAGGCTGTAATGACTGCCACAATTTCAGCCTGTTGGGCTGTGTTTTGTGTATTTTCTTTAATTATAGGCTCCCTTCCTTGTATATATGTTACCGAACGGCCATTTGCTGACCCGTCTGTAAAAATCACAATTCCTTTCTCTAGTGGTGTGGTAGAGGTCATGTGAGGAAAAATAATGGCAGTTTGTAGGGTAAATGTAAGCAAAGGGTCTTTTGGAAGATGGAAATGAACCTCTCCCAAGAACCCTAATAAAGAAATAGGCCAATCTTCCTTTTCTTGTAATAGGAGATCGAATTGAACTTTGGTGTAGGGTACAACAATATAATCAGGGTCTTTACTAAATAATTTCTTAGAGCGGTGTCGGCCCTTAATAATAAGTTGTGTACAAAAGATATCATAAGGAGTAATCACTTTTGGTGAAATATGAGGCAAATGTATCCATTTTAGGACTCTATTTTGCCAGAGGCATGCTGTGGGGGTATATTCAGTCTTTAATATACATAGAGACCAAGGCTGTGATAAATCTAGCCTTTTTACCCGAGCAATAGATAGTCTTTTATTTATCAATTGAAGAGCTTTGCATGCCTCAGGAGTAAGTTTTCTTATTGAGATAGGATTAGAGTCTCCGTTAAGGATTTTAAAGAGAGGTTTTAACTCTCCCGTAGTTAATTTTAAGAAAGGACGTATCTAATTAATATTTCCTAGCAGCTTTTGGAAATCATTTAAGGTTCTTAATTTATCTGTCCTAATCTGTAATTTTTGATAAGACACCACATCACCCTGTATATGGGTTCCCAAATATTTGAGATTATCATATTTTTGAATCTTCTCTGTGGATACTACAAGGCCATGTTTGTTAAGGGCCTGTATCATGGAAGTAAGTATTTCATCAACAATGGATCTTGATGGGTGTGCCAAAAGAATGTCATCCATGTAATGCACAATATATGAGTCTTGATATTTGTCCCTTACAGTCAATATAGCTTTATCTACAAATTTTTGACATAAAGTAGGGCTATTTTTCATACCCTGGGGCAAAACTTTCCACTGGAATCTTTGATAGGGTCTCTTAAAATTAGGGGAGGGCACACTAAAAGCAAATCTTTTACAATCTTCAGGATGCAGTTTTATATTAAAGAAGCAATCTTGTAGATCTATTATGATTATTTCCCATCCTTTAGGGACTGCTACAGGGGACGGCAAGCCTGGTTGTAATGCTCCCATATCGTGCATTGTGGCATTAACTGCACGTAGGTCTTGTAACAGCCTCCATTTTTCTGACTTTTTTTTAATGACAAAAACAGGCGTATTTCAAGGGCTATTGCTCTCTTCTAAGTGGCCCAGTTGTAATTGTTCTGTCACTAACTGTTGTAAAGCCTGTAACTTTTCTTGTTTAAGGGGCCATTGATTAAGCCATACAGGCTGGTCTGATTTTCAAGATATTTGGTCTGCAAAGAGATTGCTCTCAATGGCCCCTATCATAAATCCTGTGAATCATCTGGTGAGTCAGTCATTAACCTGACCTTTATCTCTTTTATAATGTCTCTTCCCCACAAGGTAAAGGGCAGTGTAGGGATCACAAAGGGATGTATAATCCCTGATTTATCCTCATGTTGCCAGCGGAGTGGCTGACTACTACGCGCCACCCCACAGGCCATGCCTAAACCTTGAAGAGAACTTTTAGTTTGGTGAATAGGCCAATTAGCTGGCCAGTCTCTGCCTGCTATACAAGTTTTATCTGCCCCGGTATCCAAGAGACCGAGGAATCTTCTTCCATTCAAGGAAATATGAAGCATGGGTCTGGAATCACTTATTTCCTGCACCCAATGTACATGACTTGTTGATCCGAAGCCTTCTGAGCCTCGTTCTTCCTTGATTATAGGATTGGGCAATTTTAAATACGGCAGCAACAGAAGTTGTGCTATTTTTTCTCCTTTGTGAATGATGACCGCATTTTTTGCGGCCTTAACCATAACCTTGATTTTTCCTTGGAAATCGGAGTCAATGACTCCTGGTAAAACCTCGAGTCTCTTTTTATAATTGGAACTTCTACCTATTATTAATCCAGTAGTCCCTTTAGGGAGGGTACCTTTCACTAAGGTGGGTACCAATGATACTCCATCTTCTAGAGAGAGGATCAAATCCTTCTGTGATGACAGGTCTAAACCTGCACTTCCAGGGGTGCCTCGAGGCAAATCATGTATTGTGAAAGGTGGGGCTTCAGGATTTAATCCTGAGCCCTTAACTCCATCTCCCTTTTGAGTGGGGCTAGGGGACTGCCCCTTTACAAGTTTTTTGAATTTTCAGTATTAGTTTCTAAGGGAGGAAGTGGATTCCCATCTTTGTCAAATTTAGATTTACACTCACTCTTCCAGTGGTAGCCTTTCTTACATCTGGGACAAAGCCCAGAAGGAGCTCTTTTAGAGCCCTTCTCCTCCTTACAGTCTTTTTTGATGTGTCTTGTCTTGCCACAGGAGAAACAAACTGGCCCTTCTGATCCTTGACCTCCTTTTCCCCCACCATATGTTTGCTTTACAAAAGTAGAATACTTTTGTCCTCTCATGGCTGCTGCATATGCCATACCCTGAACAACTGCGGGAGAAGCGTCAAGGCAAGCACGAATATAATCCTGTATGGTTCCTGTTTTGCGTATTGGACGGATGAGATCCTGACACAATGAATTTGCATTTTTCCACGCCAATTGTTTGATCAATATATCTGATCCCTCTCCTCTTGGCATCATTCTATAAACAGCTTCTTCAAGTCTTGAAATGAAGGTTTCATAAGATTCTTTATTTCCCTGTTTTAACCCTGCTAATACAGTCTTCTTGACTCCAGGAGGCGGAATTGCTCTCCATGCTAACACAGCATTTGTGGTGACATCTTTTAAGACATCCTTAGATAATTTGATCTGAGAAGAAGGGGACAGAAACTGACCAGTCCCCAGTAACATGTCAAGGGAGACCTTGCCCTTTCGCTTGCCTGCGGCTTTTTGTACTGTTTCTTTACTTTTCTCTTCATATTCAGTCCTCCATAAAACATAATCCCCAGGGGATAAGGTAGCTCTGGCTGTTTGGTGCCAATCACTCGGGGTAAGCCATTGACTAGCTACCATGTCTACCACCTGCAAGGTGTATGGAGCAGATGGTCCCATGGTCTTAACCGCCAATTGCAATTCCTTTAAGGTTTTTAATGGCAGCGGTTCCCAAACAGGCGTATCATCATCATCACTTTCTCCCATAAAAACTACAGGAAACGTAAAAGTCAAATCTCCCTTTTCCCTGGCCTCTGCCATCGCTCCTGCAAAACCCACCGGAGGCAGGGGTTTCCTTCTGAGTGCTTGAGGTTTCTTTTTAACCACCTTCCTTTTTACTGGAAGGATTAGCTCATCATCATCATGATAATGTGCCGCTTGTTCCTCTAAATCATCCCAATCCTCAGGGGACAGGTCATCATCGTTCCAATCTGTGGCTAAAAAGGCCTTTTGATCCTTCTCTTTTCTCTTACCCTCACTAATTTCTTTTCTTTGTACTACCTTCTTTACTTTTCTAACATGGTCCTTTTCCTCATTTTTATTTGCCTTCTCCTTTTCTTCATATGGTTCATCATAAATATGTTCAGACAGCTTGTCTACCTCTGTATCTATTTCTGCATATGCTGTTCCCCTGGTCCCATAAGTTTTTTCTTGTGAACTTGTCGATAGTAGTCCGGTTAAACCTTCCTCTAATTCTTCTTCGGTAACAGATTTGGCTTCTGCGGATAGCAAAACCAAGTCTGATTGCTCTGTCAGTATCTCTCTCAACTGAAGCCAAATGGGGTACGCCTGTTTTGGTATGCTATCTGTCCCATGTTCCGCTGCATACCTCTTCATTTCTCTTCCTACCCTTTTCCAATCTTGTAAATTTAATCCTCCCTCTTCAGGAAACCAAGGGGAAACTTTTATTAGGAACTGATAAAATTCTATTGCACTGCTCTCTTTCACATGGAGACCCCTCTCTGAGAGAAGCCTTTGTAGTACAGAAACGAAGAGTTTCTGCCCTTTTGAGCCCGAGACCCCCATATCCAATGGCTCACCGTAACCTACCTCTCCTCCGTAGGCGGGACTGCAGCTCCCTGTGGTGAGTCCGTTCCGCTCTTGTGATGATAGCCAGACAAGAAAGAGACAATACAAGACGAACACCAAATAGTAGAAATAGAGACAAGGGTCACTTATCCGAGGGTCCCTGTTCGGGCGCCAGCTGCCGCAGTCGGCCGACCTGAGGGTCACCGGGGTCTGCGGGGGGACCCTCTGGAAAGTGAAGGATAAGTGACGAGCGGAGACGGGATGGCGAACAGACACAAACACACGAGAGGTGAATGTTAGGACTGTTGCAAGTTTACTCAAAAAATCAGCACTCTTTTATATCATGGTTTACATAAGCATTTACATAAGACTTGGATAAGTTCCAAAAGAACATAGGAGAATAGAACACTCAGAGCTTAGATCAAAACATTTGATACCAAACCAAGTCAGGAAACCACTTGTCTCACATCCTTGTTTTAAGAACAGTTTGTGACCAAGAACTTATTTGAACCCTGGGAACCGCAAGGTTGGGCTCATAAAGGTTATCCATTATACCTCATGCCAAAGGTATCCGCAGAAATGTGTTCTAATTGTCTAGCCACTGCCCCCTCCTTGGTATAATGAAAAATCTTTCCCCAAACGTTCATTCCTGTTCCTAGATAAATATAATCATGTACCTGTTGTTTCATGTCGTCTTTTTCTTCCTGAGTTAACACACACCAAGGAGGTCTAGCTCTGGCGAGCCTTTCACGAAAGGGGAGGGATCTGTATAACACTTTATAGCCATTGACTGTGACCCACCTATCAAAATTTAAATCATATCTTCCTGTATATGGTAGCGGGGCATCTGTTGGTCTGTAGATGTAAGGTCCCCTATAAGTCCCTGGTTGCCACCATCTGTCTCCTATTTTGACAAGTGCACTCCTCTTTCCCCTTTTTACTTCTAGGCCTGAGGCCCTTAGTCCTTGCACCTGTTCTTCAACTGAGGTTGAGCGTCTCTTTCTATTTTCTATTCCCATTTCTAACCTTTGAATTTGAGTAAAAATAGTACTAAAAGGTAACGATTCATTTCTTAACATAGTGATTAATAATCGACCTATTGGGTTGGTCTTATTGGTAAAAATATAATTTTTAGCAAGCATTCTTATTTCTATTTCTGAAGGACAAAGTCGGTGTGGCTTGTAAGAGGAAGTTGGCTGTGGTCCTTGCCCCAGGAGGAAGGTCGAGTTCTCCGAATCGTTTAGATTGTAATCTTGCACAGAAGAGTTATTAAAAGAATCAAGGGTGAGAGCCCTGCGAGCACGAACCGCAACTTCCCCCAATAGCCCCAGGCAAAGCAGAGCTATGCCAAGTTTGCAGCAGAGAATGAGTATGTCTTTGTCTGATGGGCTCATCCGCGTGCACGCAGACGGGTCGTCCTTGGTGGGAAACAACCCCTTGGCTGCTTCTCTCCTAAGTGTAGGACACTCTCGGGAGTTCAACCATTTCTGCTGCAGGCGCGGCA
>Mtv21
TGCCGCGCCTACAGCAAAAATGGTTGAACTCCCAAAAGTGTCCTACACTTAAAAAAAAAAGCAGCCAAGGGGTTGTTTCCCACCAAAAACGACCCGTCTGCGCACACACGAATGAGCCCATCAAACAAAAACATACTCATTCTCTGCTGCAAACTTGGCATAGCTCTGCTTTGCCTGGGGCTATTAAAAAAAAGTTGCGGTTCGTGCTCGCAGGGCTCTCACCCTTGACTCTTTTAATAGCTCTTCTGTGCAAAATTACAATCTAAACAATTCAAAAAACTCAACCTTCCTCCTGGGGCAAGAACCACAGCCAACTTCCTCTTACAAGCCACATCAATTTTGTCCTTCAAAAATAAAAATAAAAATGCTTGCTAAAAATTATATTTTTACCAATAAAACCAATCCAATAAGTCAATTATTAATCACTATGTTAAAAAATAAATCGCTACCTTTTAGTACTATTTTTACTCATATTCAAAAGTTAAAAATAAAAATAAAAAATAAAAAAAAACGCTCAACCTCAATCAAAAAACAGGTGCAAAAACTATTAACCACAGGCCTAAAAATAAAAAAAAAAAAAAAAAATATATTTATTAAAATAAAAAACAAATGGTAGCAACCAAAAACTTATAAAAAACCTTACATCTACAAACCAACAAATGCTCCATTACCATATACAAAAAAATATAACTTAAATTTTAATAGGTGGGTCACCGTCAACGGCTATAAAGTGTTATACAAAACCCTCCCCTTTCATAAAAAACTCGCTAAAGCTAAACCTCCTTGGTGTATATTAACTCAAAAAAAAAAAAACAACATAAAACAACAAGTACATAATTATATTTATCTAAAAACAAAAATAAACATTTAAAAAAAAATTTTTCATTATACCAAAAAAAAAACAATGGCTAAACTATTAAAACACATTTCTGCAAATACTTTAAACATAAGTTATAATAAATAGCCTTTATAAGCCCAACCTTGCGGTTCCCTAAATTTAAACAAATTCATAGTTACAAACTGTTCTTAAAACAAAAATGTAAAACAAATGGTTTCCTAACTTGGTTTAATATCAAAAGTTTTAATCTAAGCTCTAAGTGTTCTAACCTCCTATGTTCTTTTAAAATCTATCCAATTCTTATGTAAATGCTTATGTAAACCATAATATAAAAAAGTGCTAATTTTTTAAATAAAGTTACAACAGTCCTAACATCCACCTCTCGTGTGTTTATGTCTGTTCGCCATCCCGTCTCCGCTCGTCACTTATCCTTCACTCTCCAAAGGGTCCCCCCACAAACCCCGGCGACCCTCAGGTCGGCCGACTGCAACAGCTGGCGCCCGAACAGGGACCCTCGAAAAAGTGACCCTTGTCTCTATTTCTACTATTTGGTGTTCGTCTTGTTTTGTCTCTATCTTGTCTGGCTATCATCACAAGAGCGGAACAGACTCACCACAGGGAGCTGCAGTCCCGCCTACGGAGGAGAGGTAGGTTACGGTGAGCCATTGGAAATGGGGGTCTCGGGCTCAAAAGGGCAAAAACTCTTCGTTTCTGTTTTACAAAGGCTTCTCTCAGAGAGGGGTCTTCATGTAAAAAAGAATAGTACAATAAAGTTTTATCAGTTTCTAATAAAAGTTTCCCCTTAGTTCCCTGAAGAGGAAGGATTAAATTTGCAAAATTGGAAAAGGGTAGGAAAAAAAATAAAAAAGTACGCAGCGGAGCATAAAACAAATAACATACCAAGGCAAGCTTACCCCATTTGGCTTCAGTTGAAAGAAATATTAACAAAACAATCAGACTTGGTCTTACTATCCGCAGAAGCCAAGTCTGTGACCAAAAAAAAATTAAAAAAAGGTTTAACAGGACTGCTGTCAACAAATTCACAAGAAAAAACTTATGGGACCAAAAAAACAACATATGCAAAAATAAATACAAAAGCAAACAAGTTGTCCAAACATATTTATAATAAACCATATAAAAAAAAAAAAAGGCAAATAAAAATAAAAAAAAAAACCATGTTAAAAAAATAAAAAAAGTAGTACAAAAAAAAAAAAATAGTAAGGGTAAAAAAAAAAAAAAAAATCAAAAGGCCTTTTTAGCCACAAATTAAAACAATAATAACCTATCCCCTAAAAATTGGGATGATTTAAAAAAACAAGCAACACATTATCATAATAATAATAAGCTAATCCTCCCAATAAAAAGGAAGGTGGTTAAAAAAAAACCTCAAACACTTAGAAGGAAACCCCTGCCTCCGGTGGGCTTTGCAGGAGCGATGGCGGAGGCCAGGGAAAAGGGAGATCTGACTTTTACGTTTCCTGTAGTTTTTATAAAAAACAGTGATGATAATAATACGCCTGTTTAAAAACCGCTGCCATTAAAGACCTTAAAGGAATTGCAAATGGCGATTAAGACCATGGGACCATCTGCTCCGTACACCTTGCAGGTGGTAAACATAATAGCTAGTCAGTGGCTTACTCCAAGTGATTGGCACCAAACAGCCAAAGCTACCTTATCCCCTAAAAATTATGTTTTATAAAAAACTAAATATAAAAAAAAAGTAAAAAAACAGTACAAAAAGCCGCAAACAAGCAAAAGGGCAAAGTCTCCCTTGACATGTTACTGGGGACTGGCCAATTCCTGTCCCCTTCTTCTCAGATCAAATTATCTAAAAATGTCTTAAAAGATGTTACCACCAATGCTGTGTTAACATGGAGGGCAATTCCGCCTCCTGGAGTTAAAAAGACTGTATTAACAAAATTAAAACAAAAAAATAAAAAATCTTATAAAACTTTCATTTCAAGGCTCAAAAAAGCTGTTTACAAAATGATGCCAAGAGGAGAAGGGTCAAATATATTAATCAAACAATTGGCGTAAAAAAATGCAAATTCATTGTGTCAAAATCTCATCCGTCCAATACGCAAAACAAAAACTATACAAAATTACATTCGTGCTTACCTAAATGCTTCTCCCACAGTTGTTCAGGGTATGGCATATACAACAGCCATAAAAAAACAAAAGTATTCTACTTTTGTAAAACAGACATATGGTAAAAAAAAAAAAGGTCAAAAATCAAAAGGGCCGGTTTGTTTTTCCTATGGTAAGTCAAAACACATCAAAAAAAACTATAAAAAGAAAAAAGGCACCAAAAGAGCCCCTCCTAGGCTGTGTCCCAGATGTAAAAAGGGCTACCACTAAAAAAGTAAATGTAAATCTAAATTTAACAAAAATAAAAATCCACTCCCTCCCTTAAAAAATAATGCTAAAAATTCAAAAAACTTGTAAAGGGGCAGTCCCCTAGCCCCACTCAAAAGGGGGATAAAATTAAAAACTCAGGATTAAATCCTGAAGCCCCACCTTTCACAATACATAATTTGCCTCAAGCCACCCCTAAAAGTGCAGGTTTAAACCTGTCATCACAAAAAGATTTAATCCTCTCTCTAAAAAATAAAATATCATTAGTACCCACCTTAGTAAAAGGTACCCTCCCTAAAAAAACTACTAAATTAATAATAAGTAAAAGTTCTAATTATAAAAAAAAACTCAAAGTTTTACCAGGGGTCATTAACTCCAATTTCCAAAAAAAAATCAAGGTTATAATAAAGGCCGCTAAAAATGCGGTCATTATTCACAAAAAAAAAAAAATAGCACAACTGCTGTTGCTGCCATATTTAAAATTACCCAATCCTATAATCAAAAAAAAACGAGGCTCAAAAGGCTTCAAATCAACAAGTCATGTGCATTGAGTACAAAAAATAAGTAATTCCAGACCCATGCTTCATATTTACTTAAATAAAAAAAAATTCCTCAGTCTCTTGAATACCGGAACAAATAAAACTTATATAGCAAACAAAAACTGGCCAGCTAATTGGCCCATTCACCAAACTAAAAATTCTCTTCAAAGTTTAAACATAGCCTGTAAAATAGCGCGTAGTAGTCAGCCACTCCGCTAACAACATAAAAATAAATCAAAAATTATACATCCTTTTGTAATCCCTACACTGCCTTTCACCTTATAAAAAAAAAACATTATAAAAAAAATAAAGGTCAAATTAATAACCAACTCACCAAATAACTCTCAAAATTTATAATAGGGGCCATTAAAAGCAATCTCTTTGCAAACCAAATATCTTAAAAATCAAACCAGCCTATATGGCTTAATCAATGGCCCCTTAAACAAAAAAAGTTACAGGCTTTACAGCAATTAGTAACAAAACAATTACAACTGGGCCACCTAAAAAAAAGCAATAGCCCTTAAAATACACCTGTTTTTGTCATTAAAAAAAAATCAAAAAAATAAAGGCTGTTACAAAACCTACGTACAGTTAATGCTACAATGCACAATATAAAAACATTACAACCAGGCTTGCCGTCTCCTGTAGCAGTCCCTAAAAAATAAAAAATAATCATAATAAATCTACAAAATTGTTTCTTTAATATAAAACTACATCCTAAAAATTGTAAAAAATTTGCTTTTAGTGTGCCTTCTCCTAATTTCAAAAGGCCTTATCAAAAATTCCAATAAAAAGTCTTGCCCCAGGGTATAAAAAATAGCCCTACTTTATGTCAAAAATTTATAAACAAAGCTATACTAACTGTAAAAAATAAATATCAAAACTCATATATTGTGCATTACATAAATAACATTCTTTTGGCTCACCCATCAAAAGCCATTGTCAATAAAATACTTACTTCCATAATACAGGCCCTTAACAAACATGGCCTTATAGTATCCACAAAAAAAATTCAAAAATATAATAATCTCAAATATTTAAAAACTTATATACAGAGTAATATGGTGTCTTATCAAAAATTACAAATTAAAACAAATAAATTAAAAACCTTAAATAATTTCCAAAAGCTGCTAAAAAATATTAATTAAATACATCCTTTCCTAAAATTAACCACAAAAAAGTTAAAACCTCTCTTTAAAATTCTTAATAAAAATTCTAATCCTATTTCAATAAAAAAACTTACTCCTAAGGCATGCAAAACTCTTCAATTAATAAATAAAAAACTATCTACCGCTCAAATAAAAAAACTAAATCTATCACAGCCTTGGTCTCTCTATATATTAAAAACTAAATATACTCCCACAGCATGCCTCTGGCAAAACAAAATCATAAAATAAATACATTTGCCTCATATTTCACCAAAAATAATTACTCCTTATAATACCTTTTGTACACAACTTATTATTAAGGGCCAACACCGCTCTAAAAAATTATTTAATAAAAACCCTAATTATGTTATCGTGCCCTATACCAAAGTTCAATTTAATCTCCTATTACAAAAAAAAAAAAATTGGCCTATCTCCTTATTAGGGTTCCTAAAAAAGGTTCAGTTCCATCTTCCAAAAAACCCTCTGCTTACATTTACCCTACAAACTGCCATTATTTTTCCTCACATAACCTCTACCACACCACTAAAAAAAAAAATTGTAATTTTTACAAACGGTTCAACAAATGGCCGTTCAGTAACATATATACAAGGAAGGGAGCCTATAATTAAAAAAAACACACAAAACACAGCACAACAGGCTAAAATTGTGGCAGTCATTACAGCCTTTAAAAAAATAAATCAACCCTTTAATTTGTATACTAATTCTAAATATGTAACTAGGTTGTTTCCCAAAATCAAAACTACAACCTTGTCACCCAAAACAAAAATTTACACAAAACTAAAACATTTACAAAAGTTAATCCACAAAAAACAAAAAAAATTTTACATTGATCATATCAAAAAACACACTAAACTTCCCGGTCCTTTAACACAGGGAAATGCCTATGCAGATTCTTTAACAAGAATTCTGACCGCCTTAAAGTCAGCTCAAAAAAGCCACGCACTACACCATCAAAATGCCGCGGCGCTTAGGTTTCAGTTTCACATCACTCGTAAACAAACACAAAAAATTATAAAACTATGTCCAAATTGCCCCAACTAAAAACATGCGCCACAACTAAAAATAAACCCCAGGGGCCTTAAGCCCCAAATTCTATAACAAATAAATGTTACCCATGTCTCAAAATTTAAAAAATTAAAGTATGTACATATAACAGTAAATACCTATTCTCATTTTACTTTCGCTACCGCCCAAACGGGCAAAGCAACCAAAAATATGTTACAACACTTAACTCAAAGCTTTGCATACATAGGCATTCCTCAAAAAATAAAAACAAATAATGCCCCTGCATATGTGTCCCGTTCAATACAAAAATTTTTGGCCAAATAAAAAATATCTCACGTCACAAAAATCCCTTACAATCCCCAAAAACAGGCCATTGTTAAACAAACGCACCAAAATATAAAGGCACAGCTTAATAAACTTCAAAAGGCTAAAAAATACTATACACCCCATCATCTATTAGCACATGCTCTTTTTGTGCTAAATCATATAAATATAAACAATCAAGGCCATACAGCGGCCAAAAAACATTGGGGTCCAATTTCGGCCAATCCAAAACCTATAATTATGTAAAAAAATCTTCTCACAGGGTCCTAAAAAGGACCCGATGTCCTAATAACAGCCAAACAAGGCTATGCTTATGTTTTTCCACAAAATGCCAAATCACCAATTTGGGTCCCCGACCGGTTCATCCAACCTTTTACTGAGCAAAAAAAATCAACGCCCACACCTGGCGCTACAAAAAAAACGCCGCCGCAAAATAAAAAAAATCAACAAAAAAGTCCAAAAAATAAATCTAAACCCCATCAAAAAAAAAACGGCTTAACAACAACTGCAGGCGTTAATCTCCAAAGCAAAAAAAATTCTTAAAACCTCACAAACTCCCCAAACCTCTTTAACCTTATTTCTTGCTTTGTTGTTTATCCTCGGCCCCTTGCCTGTAACCAAAAAAAATTATTGGGCCTACCTACCTAAACCACCAATTCTCCATCCCATAAAATAAAAAAGTACAAACCCCATTAAAGTTCTAACAAATCAAACCATGTATTTGGGGGGTTCGCCTAACTTTCATAAGTTTAAAAACATGTCTGGTAATATACATTTTAAAAAAAAGTCTAATACACTCCCCATTTGCCTTTCCTTCTCCTTTTCTACCCCTACGGGCTACTTTCAAATAAATAAACAAGTATTTCTTTCTAATACACCCACGGTTAATAATAATAAACCTAAAAAAAAAAGTAATAAAAGGCATATGTAAAAACTTTAATTAACTACCTTAAAAAACTCAGGGGCCAATACAAAACTAGTCCCTATAAAAAAAAAATTGCCCCCCAAATATCCTCACTGCCAAATCGCCTTTAAAAAAAACGCCTTCTAAAAAAAAAACAAATCTGCTCCTCCACGGTAGTTGCCTTGCGCCTTCCCTAACCAGGGGGTAAATTTTTCTCCAAAAGGGGCCCTTAAACTACTTTAAAATTTCTCCCTTCCCTCGCCTAATGTAAATCAATCAAATCAAATTAAAAACAAAAAAAATCTATTTAAAAATTATACTCCCCCTATCAATAAAAAAGTTCATCAATAGTATAAAACAAAATAAATAAAACCTACTTGGTTTTAAAAAAATTCTCCTAAAAATCCAAATAATAAAAATTTTACTGCTCTAGTTCCCCATACAAAATTGTTTCGCTTAGTTGCAGCCTCAAAACATCTTATTCTCAAAAAGCCAAAATTTCAAAAACATAAAATAATTCCTACATCTGCCTGTGTTACTTATCCTTATGCCATATTATTAAAATTACCTCAGCTAATAAATATAAAAAAAAAAAAATCTACTTTTCATATTTCCTGTTCCTCTTATAAATTAACTAATTGTTTAAATTCTTCTGCCTACAACTATACAGCAATCATAATCAAAAGGCCGCCATATATGCTGCTACCTATAAATATTAATAATAAACCATAGTTTAATAATTCTGCCATTCAAACCTTTAAGTATGCTACAAACTTAATTCAAGCTAAGCAATTTGTCGCAGCCATTATTCTGAACATATCTGCTTTAATTGCTATTATCACTTCCTTTGCTGTAGCTACTATTGCTTTAGTTAAAAAAATGCAAACTGCCACGTTTATTAATAACCTTCATAAAAATATTACATTAGCCTTATCTAAACAAAAAATAATAAATTTAAAATTAAAAGCTAAACTTAATGCTTTAAAAAAAATAATTTTAAAGTTAAAACAAAATATAGCAAACTTAAAAACCAAAATGTCCACTAAATGTCATGCAAATTATAATTTTATCTATATTACACCATTACCATATAATGCTTCTAAAAGCTAAAAAAAAACCAAAGCTCATTTATTAAGCATTTAAAATAACAATAAAATTTCATACAACATTCAAAAATTAACCAACCTAATCAATAATATAAACAAACAACATATTAACACAGTAAACCTCAGTGGCTTGGCTCAGTCCTTTGCCAATAAAATAAAGGCTTTAAATCCATTAAATTAAACACAATATTTCATTTTTATAAAAATTAAAGCCCTGCTTTTAGTCATAATACTTATAATTTTCCCCATTGTTTTCCAGTGCTTTACAAAAAGCCTTAACCAAGTACAATCAAATCTTAACGTGCTTCTTTTAAAAAAGAAAAAAGGGGGAAATGCCGCGCCTACAGCAAAAATGGTTAAACTCCCAAAAGTGTCCTACACTTAAAAAAAAAGCAGCCAAGGGGTTGTTTCCCACCAAAAACGACCCGTCTGCGCACACACAAATAAGCCCATCAAACAAAAACATACTCATTCTCTGCTGCAAACTTGGCATAGCTCTGCTTTGCCTGGGGCTATTAAAAAAAGTTGCGGTTCGTGCTCGCAGGGCTCTCACCCTTAACTCTTTTAATAGCTCTTCTGTGCAAAATTACAATCTAAACAATTCAAAAAACTCAACCTTCCTCCTGAAGCAAAAACCACGGCCAACTTCCTCTTACAAGCCACATCAATTTTGTCCTTCAAAAATAAAAATAAAAATGCTTGCTAAAAATTATATTTTTACCAATAAAACCAATCCAATAAGTCAATTATTAATCACTATGTTAAAAAATAAATCGCTACCTTTTAGTACTATTTTTACTCATATTCAAAAGTTAAAAATAAAAATAAAAAATAAAAAAAAACGCTCAACCTCAATCAAAAAACAAGTGCAAAAACTATTAACCACAGGCCTAAAAATAAAAAAAAAAAAAAAAAATATATTTATTAAAATAAAAAACAAATAATAACAACCAAAAACTTATAAAAAACCTTACATCTACAAACCAACAAATGCTCCATTACCATATACAAAAAAATATAACTTAAATTTTAATAAGTGGGTCACCGTCAACGACTATAAAGTGTTATACAAAACCCTCCCCTTTCATAAAAAACTCGCTAAAGCTAAACCTCCTTAATGTATATTAACTCAAAAAAAAAAAAACAACATAAAACAACAAGTACATAATTATATTTATCTAAAAACAAAAATAAACATTTAAAAAAAAATTTTTCATTATACCAAAAAAAAAACAATGGCTAAACTATTAAAACACATTTCTGCAAATACTTTAAACATAAGTTATAATAAATAGCCTTTATAAGCCCAACCTTGCGGTTCCCTAAATTTAAACAAATTCATAGTTACAAACTGTTCTTAAAACAAAAATGTAAAACAAATGGTTTCCTAACTTGGTTTAATATCAAAAGTTTTAATCTAAGCTCTAAGTGTTCTAACCTCCTATGTTCTTTTAAAATCTATCCAATTCTTATGTAAATGCTTATGTAAACCATAATATAAAAAAGTGCTAATTTTTTAAATAAAGTTACAACAGTCCTAACATCCACCTCTCGTGTGTTTATGTCTGTTCGCCATCCCGTCTCCGCTCGTCACTTATCCTTCACTCTCCAAAGGGTCCCCCCACAAACCCCGGCGACCCTCAGGTCGGCCGACTGCA
>Mtv23
TGCCGCGCCTGCAGCAGAAATGGTTGAACTCCCGAGAGTGTCCTACACTTAGGAGAGAAGCAGCCAAGGGGTTGTTTCCCACCAAGGACGACCCGTCTGCGTGCACGCGGATGAGCCCATCAGACAAAGACATACTCATTCTCTGCTGCAAACTTGGCATAGCTCTGCTTTGCCTGGGGCTATTGGGGGAAGTTGCGGTTCGTGCTCGCAGGGCTCTCACCCTTGATTCTTTTAATAACTCTTCTGTGCAAGATTACAATCTAAACGATTCGGAGAACTCGACCTTCCTCCTGGGGCAAGGACCACAGCCAACTTCCTCTTACAAGCCACACCGACTTTGTCCTTCAGAAATAGAAATAAGAATGCTTGCTAAAAATTATATTTTTACCAATAAGACCAACCCAATAGGTCGATTATTAATCACTATGTTAAGAAATGAATCGTTACCTTTTAGTACTATTTTTACTCAAATTCAAAGGTTAGAAATGGGAATAGAAAATAGAAAGAGACGCTCAACCTCAGTTGAAGAACAGGTGCAAGGACTAAGGGCCTCAGGCCTAGAAGTAAAAAGGGGAAAGAGGAGTGCACTTGTCAAAATAGGAGACAGATGGTGGCAACCAGGGACTTATAGGGGACCTTACATCTACAGACCAACAGATGCCCCGCTACCATATACAGGAAGATATGATTTAAATTTTGATAGGTGGGTCACAGTCAATGGCTATAAAGTGTTATACAGATCCCTCCCCTTTCGTGAAAGGCTCGCCAGAGCTAGACCTCCTTGGTGTGTGTTAACTCAAAAAGAAAAAGACGACATGAAACAACAGGTACATGATTATATTTATCTAAGAACAAGAATAAACGTTTGGAAAAAGATTTTTCATTATACCAAGGAGGGGGCAGTGGCTAGACAATTAGAACACATTTCTGCGGATACCTTTGACATAAGGTATAATAAATAACCTTTATGAGCCCAACCTTGCGGTTCCCAGGGTTCAAATAAGTTCTTGGTCACAAACTGTTCTTAAAACAAAGATGTGAGACAAGTGGTTTCCTGACTTGGTTTGGTATCAAATGTTTTGATCTAAGCTCTGAGTGTTCTATTCTCCTATGTTCTTTTAGAACTTATCCAAGTCTTATGTAAATGCTTATGTAAACCATGATATAAAAGAGTGCTGATTTTTTGAGTAAACTTGCAACAGTCCTAACATTCACCTCTCGTGTGTTTGTGTCTGTTCGCCATCCCGTCTCCGCTCGTCACTTATCCTTCACTTTCCAGAGGGTCCCCCCGCAGACCCCGGTGACCCTCAGGTCGGCCGACTGCGGCAGCTGGCGCCCGAACAGGGACCCTCGGATAAGTGACCCTTGTCTCTATTTCTACTATTTGGTGTTCGTCTTGTATTGTCTCTTTCTTGTCTGGCTATCATCACAAGAGCGGAACGGACTCACCACAGGGAGCTGCAGTCCCGCCTACGGAGGAGAGGTAGGTTACGGTGAGCCATTGGATATGGGGGTCTCGGGCTCAAAAGGGCAGAAACTCTTCGTTTCTGTACTACAAAGGCTTCTCTCAGAGAGGGGTCTCCATGTGAAAGAGAGCAGTGCAATAGAATTTTATCAGTTCCTAATAAAAGTTTCCCCTTGGTTTCCTGAAGAGGGAGGATTAAATTTACAAGATTGGAAAAGGGTAGGAAGAGAAATGAAGAGGTATGCAGCGGAACATGGGACAGATAGCATACCAAAACAGGCGTACCCCATTTGGCTTCAGTTGAGAGAGATACTGACAGAGCAATCAGACTTGGTTTTGCTATCCGCAGAAGCCAAATCTGTTACCGAAGAAGAATTAGAGGAAGGTTTAACCGGACTACTATCGACAAGTTCACAAGAAAAAACTTATGGGACCAGGGGAACAGCATATGCAGAAATAGATACAGAGGTAGACAAGCTGTCTGAACATATTTATGATGAACCATATGAAGAAAAGGAGAAGGCAAATAAAAATGAGGAAAAGGACCATGTTAGAAAAGTAAAGAAGGTAGTACAAAGAAAAGAAATTAGTGAGGGTAAGAGAAAAGAGAAGGATCAAAAGGCCTTTTTAGCCACAGATTGGAACGATGATGACCTGTCCCCTGAGGATTGGGATGATTTAGAGGAACAAGCGGCACATTATCATGATGATGATGAGCTAATCCTTCCAGTAAAAAGGAAGGTGGTTAAAAAGAAACCTCAAGCACTCAGAAGGAAACCCCTGCCTCCGGTGGGTTTTGCAGGAGCGATGGCAGAGGCCAGGGAAAAGGGAGATTTGACTTTTACGTTTCCTGTAGTTTTTATGGGAGAAAGTGATGATGATGATACGCCTGTTTGGGAACCGCTGCCATTAAAAACCTTAAAGGAATTGCAATTGGCGGTTAAGACCATGGGACCATCTGCTCCATACACCTTGCAGGTGGTAGACATGGTAGCTAGTCAATGGCTTACCCCGAGTGATTGGCACCAAACAGCCAGAGCTACCTTATCCCCTGGGGATTATGTTTTATGGAGGACTGAATATGAAGAGAAAAGTAAAGAAACAGTACAAAAAGCCGCAGGCAAGCGAAAGGGCAAGGTCTCCCTTGACATGTTACTGGGGACTGGTCAGTTTCTGTCCCCTTCTTCTCAGATCAAATTATCTAAGGATGTCTTAAAAGATGTCACCACAAATGCTGTGTTAGCATGGAGAGCAATTCCGCCTCCTGGAGTCAAGAAGACTGTATTAGCAGGGTTAAAACAGGGAAATAAAGAATCTTATGAAACCTTCATTTCAAGACTTGAAGAAGCTGTTTATAGAATGATGCCAAGAGGAGAGGGATCAGATATATTGATCAAACAATTGGCGTGGAAAAATGCAAATTCATTGTGTCAGGATCTCATCCGTCCAATACGCAAAACAGGAACCATACAGGATTATATTCGTGCTTGCCTTGACGCTTCTCCCGCAGTTGTTCAGGGTATGGCATATGCAGCAGCCATGAGAGGACAAAAGTATTCTACTTTTGTAAAGCAAACATATGGTGGGGGAAAAGGAGGTCAAGGATCAGAAGGGCCAGTTTGTTTCTCCTGTGGCAAGACAAGACACATCAAAAAAGACTGTAAGGAGGAGAAGGGCTCTAAAAGAGCTCCTTCTGGGCTTTGTCCCAGATGTAAGAAAGGCTACCACTGGAAGAGTGAGTGTAAATCTAAATTTGACAAAGATGGGAATCCACTTCCTCCCTTAGAAACTAATACTGAAAATTCAAAAAACTTGTAAAGGGGCAGTCCCCTAGCCCCACTCAAAAGGGAGATGGAGTTAAGGGCTCAGGATTAAATCCTGAAGCCCCACCTTTCACAATACATGATTTGCCTCGAGGCACCCCTGGAAGTGCAGGTTTAGACCTGTCATCACAGAAGGATTTGATCCTCTCTCTAGAAGATGGAGTATCATTGGTACCCACCTTAGTGAAAGGTACCCTCCCTAAAGGGACTACTGGATTAATAATAGGTAGAAGTTCCAATTATAAAAAGAGACTCGAGGTTTTACCAGGAGTCATTGACTCCGATTTCCAAGGAAAAATCAAGGTTATGGTTAAGGCCGCAAAAAATGCGGTCATCATTCACAAAGGAGAAAAAATAGCACAACTTCTGTTGCTGCCGTATTTAAAATTGCCCAATCCTATAATCAAGGAAGAACGAGGCTCAGAAGGCTTCGGATCAACAAGTCATGTACATTGGGTGCAGGAAATAAGTGATTCCAGACCCATGCTTCATATTTCCTTGAATGGAAGAAGATTCCTCGGTCTCTTGGATACCGGGGCAGATAAAACTTGTATAGCAGGCAGAGACTGGCCAGCTAATTGGCCTATTCACCAAACTAAAAGTTCTCTTCAAGGTTTAGGCATGGCCTGTGGGGTGGCGCGTAGTAGTCAGCCACTCCGCTGGCAACATGAGGATAAATCAGGGATTATACATCCCTTTGTGATCCCTACACTGCCCTTTACCTTGTGGGGAAGAGACATTATAAAAGAGATAAAGGTCAGGTTAATGACTGACTCACCAGATGATTCACAGGATTTATGATAGGGGCCATTGAGAGCAATCTCTTTGCAGACCAAATATCTTGAAAATCAGACCAGCCTGTATGGCTTAATCAATGGCCCCTTAAACAAGAAAAGTTACAGGCTTTACAACAGTTAGTGACAGAACAATTACAACTGGGCCACTTAGAAGAGAGCAATAGCCCTTGAAATACGCCTGTTTTTGTCATTAAAAAAAAGTCAGAAAAATGGAGGCTGTTACAAGACCTACGTGCAGTTAATGCCACAATGCACGATATGGGAGCATTACAACCAGGCTTGCCGTCCCCTGTAGCAGTCCCTAAAGGATGGGAAATAATCATAATAGATCTACAAGATTGCTTCTTTAATATAAAACTGCATCCTGAAGATTGTAAAAGATTTGCTTTTAGTGTGCCCTCCCCTAATTTTAAGAGACCCTATCAAAGATTCCAGTGGAAAGTTTTGCCCCAGGGTATGAAAAATAGCCCTACTTTATGTCAAAAATTTGTAGATAAAGCTATATTGACTGTAAGGGACAAATATCAAGACTCATATATTGTGCATTACATGGATGACATTCTTTTGGCACACCCATCAAGATCCATTGTTGATGAAATACTTACTTCCATGATACAGGCCCTTAACAAACATGGCCTTGTAGTATCCACAGAGAAGATTCAAAAATATGATAATCTCAAATATTTGGGAACCCATATACAGGGTGATGTGGTGTCTTATCAAAAATTACAGATTAGGACAGATAAATTAAGAACCTTAAATGATTTCCAAAAGCTGCTAGGAAATATTAATTAGATACGTCCTTTCTTAAAATTAACTACGGGAGAGTTAAAACCTCTCTTTAAAATCCTTAACGGAGACTCTAATCCTATCTCAATAAGAAAACTTACTCCTGAGGCATGCAAAGCTCTTCAATTGATAAATAAAAGACTATCTATTGCTCGGGTAAAAAGGCTAGATTTATCACAGCCTTGGTCTCTATGTATATTAAAGACTGAATATACCCCCACAGCATGCCTCTGGCAAAATAGAGTCCTAAAATGGATACATTTGCCTCATATTTCACCAAAAGTGATTACTCCTTATGATATCTTTTGTACACAACTTATTATTAAGGGCCGACACCGCTCTAAGAAATTATTTAGTAAAGACCCTGATTATATTGTTGTACCCTACACCAAAGTTCAATTCGATCTCCTATTACAAGAAAAGGAAGATTGGCCTATTTCTTTATTAGGGTTCTTGGGAGAGGTTCATTTCCATCTTCCAAAAGACCCTTTGCTTACATTTACCCTACAAACTGCCATTATTTTTCCTCACATGACCTCTACCACACCACTAGAGAAAGGAATTGTGATTTTTACAGACGGGTCAGCAAATGGCCGTTCGGTAACATATATACAAGGAAGGGAGCCTATAATTAAAGAAAATACACAAAACACAGCCCAACAGGCTGAAATTGTGGCAGTCATTACAGCCTTTGAGGAAGTGAGTCAATCCTTTAATTTGTATACTGATTCTAAATATGTGACTGGGTTGTTTCCCGAAATCGAAACTGCAACTTTGTCACCCAGAACAAAAATTTACACAGAACTAAGACACCTACAAAGGTTAATCCACAAGAGACAAAAAAAATTTTACATTGGTCATATCAGAGGGCACACTGGACTTCCCGGTCCTTTGGCACAGAAAAATGCCTATGCAGATTCTTTAACAAGAATTCTGACCGCTTTAGAGTCAGCTCAAAAAAGCCACGCACTACATCATCAAAATGCCGCGGCGCTTAGGTTTCAGTTTCACATCACTCGTGAACAAGCACGAGAAATAGTAAAACTATGTCCAAATTGCCCCGACTGGGGACATGCGCCACAACTAAAAGTAAACCCCAGGGGCCTTAAGCCCCGAGTTCTATGGCAAATGGATGTTACTCATGTCTCAGAATTTAAAAAATTAAAGTACGTACATGTGACAGTAGATACCTATTCTCATTTTACTTTCGCTACCGCCCAAACGGGCGAAGCAACCAAAGATGTGTTACAACACTTGGCTCAAAGCTTTACATACATGGGCATTCCTCAAAAAATAAAAACAGATAATGCCCCTGCATATGTGTCCCGTTCAATACAGGAATTTTTGGCCAGATGGAAAATATCTCACGTCACGGGGATTCCTTACAATCCCCAGGGACAGGCCATTGTTGAACAAACACACCAAAATATAAAGGCACAGCTTAATAAACTTCAAAAGGCTGGAAAATACTATACACCCCACCATCTATTGGCACATGCTCTTTTTGTGCTGAATCATGTAAATATGGACAATCAAGGCCATACGGCGGCCGAAAGACATTGGGGTCCAATTTCAGCCGATCCAAAACCTATGGTTATGTGAAAAGATCTTCTCACAGGGTCCTGGAAAGGACCCGATGTCCTAATAACAGCCGGACGAGGCTATGCTTGTGTTTTTCCACAAGATGCCAAATCACCAATTTGGGTCCCTGACCGGTTCATCCGACCTTTCACTGAGCGGAAGGGATCGACGCCCACGCCTAGCGCTGCGGAAAAAACGCCGCCGCGAGATGAGAAAGATCACCAAAAAAGTCCGGAGAATGACCCTAGACCCCATCAAAGAGAAGACGGCTTAGCAACAGCTGCAGGCGTTGATCTCCGAAGCGGAGGAGGTTCTTAAAACCTCACAAACTCCCCAAACCTCTTTGACCTTATTTCTTGCTTTGTTGTCTGTCCTCGGCCCCCTGCCTGTGACCGGGGAAAGTTATTGGGCTTACCTACCTAAACCACCTATTCTCCATCCCGTGGGATGGGAAAGTACAGACCCCATTAGAGTTCTGACAAATCAAACCATGTATTTGGGTGGTTCGCCTGACTTTCACGGGTTTAGAAACATGTCTGGTAATGTACATTTTGAGGAGAAGTCTGATACGCTCCCCATTTGCTTTTCCTTCTCCTTTTCTACCCCCATGGGCTGCTTTCAAGTAGATAAGCAGGTATTTCTTTCTGATACACCCACGGTTGATAATAATAAACCTGGGGAAAAGGGTGATAAAAGGCGTATGTGGGAACTTTGGTTGACTACCTTGGGGAACTCGGGGGCCAATACAAAACTGGTCCCTATAAAAAAGAAGTTGCCCCCCAAATATCCTCACTGCCAGATCGCCTTTAAGAAGGACGCCTTCTGGGAGAGAGACGAGTCTGCTCCTCCACGGTGGTTGCCTTGCGCCTTCCCTGACCAGGGGGTGAGTTTTTCTCCAAAAGGGGCCCTTGGGTTACTTTGGGATTTCTCCCTTCCCTCGCCTAGTGTAGATCAGTCAGATCAGATTAAAAACAAAAAGGATCTATTTGGAAATTATACTCCCCCTGTCAATAAAGAGGTTCATCGATGGTATGAAGCAAGATGGGTAGAACCTACTTGGTTCTGAAAAAATTCTCCTAAAGATCCCAATGATAGAGATTTTACTGCTCTAGTTCCCCATACAAAATTGTTTCGCTTAGTTGCAGCCTCAAGACATCTTATTCTCAAAAGGCCAAGATTTCAAGAACATGAGATGATTCCTACATCTGCCTGTGTTACTTACCCTTATGCCATATTATTAGGATTACCTCAGCTAATAGATATAGAAAAAAGAGGATCTACTTTTCATATTTCCTGTTCTTCTTGTAGATTGACTAATTGTTTAGATTCTTCTGCCTACGACTATGCAGCGATCATAGTCAAGAGGCCGCCATATGTGCTGCTACCTGTAGATATTGGTGATGAACCATGGTTTGATGATTCTGCCATTCAAACTTTTAGGTATGCCACAGATTTAATTCGAGCTAAGCGATTTGTCGCGGCCATTATTCTGGGCATATCTGCTTTGATTGCTATTATTACTTCCTTTGCTGTAGCTACTACTGCCTTAGTTAAAGAGATGCAAACTGCTACGTTTGTTAATAATTTTCATAGGAATGTTACATTAGCCTTATCTGAACAAAGAATAATAGATTTAAAATTAGAAGCTAGACTTAATGCTTTAAAAGAAGTAGTTTTAGAGTTGGGTCAAGATGTGGCAAATTTAAAGACCAGAATGTCCACTAAGTGTCATGCAAATTATGATTTTATCTGCGTTACACCACTACCATATAATGCTTCTGAGAGCTGGGAAAGAACCAAGGCTCATTTACTGGGCATTTAAAATAACAATGAGATTTCATATAACATACAAAAATTAACCAACCTAATTAGTGATATGAGCAAACAACATATTGACGCAGTGGACCTTAGTGGCTTGGCTCAGTCTTTTGCCAACGGAGTGAAGGCTTTAAATCCATTGGATTGGACACAATATTTCATTTTTATAGGAGTTGGAGCCCTGCTTTTGGTCATAGTACTTATGATTTTCCCCATTGTTTTCCAGTGCTTTGCAAAGAGCCTTGACCAAGTGCAGTCAGATCTTAACGTGCTTCTTTTAAAAAAGAAAAAAGGGGGAAATGCCGCGCCTGCAGCAGAAATGGTTGAACTCCCGAGAGTGTCCTACACTTAGGAGAGAAGCAGCCAAGGGGTTGTTTCCCACCAAGGACGACCCGTCTGCGTGCACGCGGATGAGCCCATCAGACAAAGACATACTCATTCTCTGCTGCAAACTTGGCATAGCTCTGCTTTGCCTGGGGCTATTGGGGGAAGTTGCGGTTCGTGCTCGCAGGGCTCTCACCCTTGATTCTTTTAATAACTCTTCTGTGCAAGATTACAATCTAAACGATTCGGAGAACTCGACCTTCCTCCTGGGGCAAGGACCACAGCCAACTTCCTCTTACAAGCCACACCGACTTTGTCCTTCAGAAATAGAAATAAGAATGCTTGCTAAAAATTATATTTTTACCAATAAGACCAACCCAATAGGTCGATTATTAATCACTATGTTAAGAAATGAATCGTTACCTTTTAGTACTATTTTTACTCAAATTCAAAGGTTAGAAATGGGAATAGAAAATAGAAAGAGACGCTCAACCTCAGTTGAAGAACAGGTGCAAGGACTAAGGGCCTCAGGCCTAGAAGTAAAAAGGGGAAAGAGGAGTGCACTTGTCAAAATAGGAGACAGATGGTGGCAACCAGGGACTTATAGGGGACCTTACATCTACAGACCAACAGATGCCCCGCTACCATATACAGGAAGATATGATTTAAATTTTGATAGGTGGGTCACAGTCAATGGCTATAAAGTGTTATACAGATCCCTCCCCTTTCGTGAAAGGCTCGCCAGAGCTAGACCTCCTTGGTGTGTGTTAACTCAAAAAGAAAAAGACGACATGAAACAACAGGTACATGATTATATTTATCTAAGAACAAGAATAAACGTTTGGAAAAAGATTTTTCATTATACCAAGGAGGGGGCAGTGGCTAGACAATTAGAACACATTTCTGCGGATACCTTTGACATAAGGTATAATAAATAACCTTTATGAGCCCAACCTTGCGGTTCCCAGGGTTCAAATAAGTTCTTGGTCACAAACTGTTCTTAAAACAAAGATGTGAGACAAGTGGTTTCCTGACTTGGTTTGGTATCAAATGTTTTGATCTAAGCTCTGAGTGTTCTATTCTCCTATGTTCTTTTAGAACTTATCCAAGTCTTATGTAAATGCTTATGTAAACCATGATATAAAAGAGTGCTGATTTTTTGAGTAAACTTGCAACAGTCCTAACATTCACCTCTCGTGTGTTTGTGTCTGTTCGCCATCCCGTCTCCGCTCGTCACTTATCCTTCACTTTCCAGAGGGTCCCCCCGCAGACCCCGGTGACCCTCAGGTCGGCCGACTGCGGCA
>Mtv32
TGCCGCGCCTGCAGCAGAAATGGTTGAACTCCCGAGAGTGTCCTACACTTAGGAGAGAAGCAACTAAGGGGTTGTTTCCCACCAAGGACGACCCGTCTGTGTGCACGCGGATGAGCCCATCAGACAAAGACCTACTCATTTTCTGCTGCAAACTTGGCATGGCTCTGCTCTGCCTGGGGCTATTGGGGGAAGTTGTGGTTTGTGCTTGCAGGGTTCTCACCCTTGATTCTTTTAATAGTTCTTCTATGCAAGATCACAATCTAAACAATTCGGAGAACTCGACCTTCCTCCTGGGGCAAGGACCACAGCCAACTTCCTCTTACAAGCCACACCGACTTTGTCCTTCAGAAATAGAAATAAGAATGCTTGCTAAAAATTATACTTTTACTAATAAGACCAATCCAATAGGTCGATTATTAATCACTATGTTAAGAAATGAATCTCTTTCTTTCAGTACTATATTTAATCAAGTTCAAAGGTTGGAAATGGGAATAGAAAATAGAAAGAGACGCTCCACCACAGTTGAGGAGCAGGTGCAAGGACTATTGACCACAGGCCTAGAAGTCAAAAGGGGAAAGAAGAATGTATTTGTTAAAATAGGAGACAGGTGGTGGCAACCAGGGACTTATAGGGGACCCTACATCTACAGACCAACAGATGCCCCGTTACCATATACAGGAAGATATGATTTAAATTTTGATAGGTGGGTCACAGTCAACGGCTATAAAGTGTTATACAGATCCCTCCCCTTTCGTGAAAGACTCGCCAGAGCTAGACCTCCTTGGTGTGTGTTGACTCAGGAAGAAAAGGACGATATGAAACAACAGGTACATGATTATATTTATTTAGGAACAGGAATGAATTTCTGGGGAAAGATTTTCCATTATACCGAAGAAGGAGCTATAGCTAAAATATTATATAATAGAAAACATACATATGCAGGAAAAATTGGCATGGATTAAACCTATTGTAACCCTTATAATTATAATTAGGTCTACCTTGCGGTTCCCAGGGTTCAAATGATTTCATGGTTACAAACTGTTCTTAAACAAGGATGTGAGACAGTGGTTTCCTGGCTTGGTTGGGTATCAAATGTTTTGATCTAGGCTCTGAGTGTTCTATCCCCTATGTTCTTTTGGAACCTATCCAAGTTTTATGTAAATGCTTATGTAAACCATGATATAAAAGAGTGCTGATTTTTTGAGTAAACTTGCAACAGTCCTAACATTCACCTCTCGTGTGTTTGTGTCTGTTCGCCATCCCGTCTCCGCTCGTCACTTATTCTTCACTTTCCAGAGGGTCCCCCCGCAGACCCCGGCGACCCTCAGGTCGGCCGACTGCGGCAGCTGGCGCCCAACGTGGGGCCCTCGGATTAGTGACCCTTGTCTCTATTTCTACTATTTGGTGTTCGTCTTATATTGTCTTTTTCTTGTCTGGCTATCATCACAAGAGCGGAACGGACTCACCACAGGGAGCTGCAGTCCCGCCTACGGAGGAGAGGTAGGTTACGGTGAGCCATTGGAAATGGGGGTCTCGGGCTCAAAAGGGCAGAAACTCTTCGTTTCTGTTTTACAAAGGCTTCTCTCAGAGAGGGGTCTTCATGTGAAGGAGAGCAGTGCAATAGAATTTTATCAGTTCCTAATAAAGGTTTCCCCTTGGTTTCCTGAAGAAGGAGGGCTAAATCTACAGGATTGGAAAAGGGTAGGAAGAGAGATGAAGAGGTATGCAGCGGAGCATGGGACAGATAGCATACCGAAGCAAGCTTACCCCATCTGGCTTCAGTTGAGAGAGATACTGACAGAACAATCAGACTTGGTCTTGTTATCCGCTGAGGCCAAGTCTGTGACTGAGGAAGAATTGGAAGAAGGTTTAACGGGACTGCTGTCAACAAGTTCACAGGAAAAAACATATGGGACCAAGGGAACAGCATATGCAGAAATAGATACAGAGTTAGACAAGTTGTCTGAACATATTTATGATGAACCATATGAAGAAAAGGAGAAGGCAGATAAAAATGAGGAAAAGGACCATGTCAGAAGAGTAAAGAAGGTAGTACAAAGAAAAGAAAATAGTGAGGGTAAGAGAAAGGAGAAGGATCAGAAGGCCTTCTTAGCCACAGATTGGAACGATGATGACCTGTCCCCTGGGGATTGGGATGATTTGGAGGAACAAGCGGCACATTATCATGATGATGAGGTGATCTTTCCAGTGAAGAGGAAGGTGGTTAAGAAGAAACCTCAGGTGCCCAGGAGAAAACCCCTGCCTCCGGTGGGCTTTGCGGGAGCGATGGCAGAGGCCAGGGAAAAGGGAGACTTAACTTTTACGTTTCCTGTAGTTTTTATGGGAGATAGTGATGATGATGATACACCTGTTTGGGAACCGCTGCCGTTAAAAACCTTAAAAGAATTACAATTGGCAGTTAAGACCATGGGACCATCCGCTCCATACACCTTGCAGGTGGTAGACATGGTAGCTAGCCAATGGCTTACCCCGAGTGATTGGCACCAAACAGCTAGAGCTACCTTATCTCCTGGAGATTATGTTTTATGGAGGACTGAATATGAAGAGAAAAGTAAAGAAACAGTACAAAAGGCCGCAGGCAAGCGAAAGGGCAAGGTCTCCCTTGACATGTTACTGGGGACTGGTCAGTTCCTGTCCCCTTCTTCTCAGATCAAATTGTCTAAGGATGTCTTAAAAGATGTCACCACAAATGCTGTGTTAGCATGGAGAGCAATTCCACCTCCTGGAGTTAAAAAGACTGTATTAGCAGGATTAAAACAGGGAAATGAAGAATCTTATGAAACCTTCATTTCAAGGCTCGAGGAAGCTGTTTACAGAATGATGCCAAGAGGAGAAGGGTCAGATATATTGATCAAACAATTGGCGTGGGAAAATGCAAATTCGTTGTGTCAGGATCTCATCCGTCCCATACGCAAAACAGGAACTATACAGGATTACATTCGTGCTTGCCTAGACGCTTCTCCCGCAGTCGTTCAGGGTATGGCATATGCAGCAGCCATGAGAGGACAAAAGTATTCTACTTTCGTAAAACAGACATATGGTGGGGGAAAAGGGGATCAAGGATCAGTAGGACCGGTTTGTTTTTCCTGTGGTAAAACAGGACACATAAAGAAAGACTGTAAGGAGGAGAAGGGCTCTAAAAGGGCCCCTCCTGGGCTCTGTCCCAGGTGCAAGAAGGGCTACCACTGGAAGAGTGAGTGTAAATCTAAGTTTGACAAGGATGGGAATCCGCTTCCCCCCTTAGAAACTAATGCTGAAAATTCAAAAAACTTGTAAAGGGGCAGTCCCCTAGCCCCACTCAAAAGGGGGATGGAGTTAAGGGCTCAGGATTAAATCCTGAAGCCCCACCTTTCACAATACATGATTTGCCTCGAGCCACCCCTGGAAGTGCAGGTTTAGACCTGTCATCTCAGAAGGATTTGATCCTCTCTCTAGAAGATGGAGTATCGTTAGTACCCACCTTAGTGAAGGGTACCCTCCCTGAAGGGACTACTGGATTAATAATAGGTAGAAGTTCCAATTATAAAAAGGGACTTGAGGTTCTACCAGGAGTCATTGACTCCGATTTCCAAGGAGAAATCAAGGTTATGGTTAAGGCCGCAAAAAATGCGGTCATCATTCACAAAGGAGAAAGAATAGCACAATTACTGCTGCTGCCATATTTAAAGTTACCCAATCCTATAATCAAGGAAGAACGAGGCTCAGAAGGCTTCGGATCAACAAGTCATGTGCATTGGGTACAGGAAATAAGTGATTCCAGACCTATGCTCCATATTTACTTAAATGGAAGAAGATTCCTCGGTCTCTTAGATACCGGGGCTGACAAAACTTGCATAGCAGGTAGAGACTGGCCAGCTAATTGGCCTATTCACCAAACTGAAAGTTCTCTTCAAGGTTTAGGCATGGCCTGTGGGGTGGCGCGTAGTAGTCAGCCGCTCCACTGGCAACATGAGGATAAATCAGGGATTATACATCCTTTCGTGATCCCTACACTGCCCTTTACCTTGTGGGGAAGAGACATTATGAAAGAGATAAAGGTCAGATTAACGACTGACTCACCAGATGATTCACAGGATTTATGATAGGGGCCATTGAGAGCAATCTCTTTGCAGACCAAATATCTTGGAAATCAGACCAGCCTGTATGGCTTAATCAATGGCCCCTTAAACAAGAAAAGTTACAGGCTTTACAACAGTTAGTGACAGAACAATTACAATTGGGCCACCTAGAAGAGAGCAATAGCCCTTGGAATACACCTGTTTTTGTTATTAAGAAGAAGTCAGGAAAATGGAGATTGTTACAGGACCTACGTGCGGTTAATGCTACAATGCATGATATGGGAGCATTACAACCAGGCTTGCCGTCCCCTGTAGCAGTCCCTAAAGGATGGGAAATAATCATAATAGATCTACAAGATTGTTTCTTTAATATAAAACTACATCCTGAAGATTGTAAAAGATTTGCTTTTAGTGTACCTTCTCCTAATTTTAAGAGGCCTTATCAAAGATTCCAATGGAAAGTCTTGCCCCAGGGTATGAAAAATAGCCCTACTTTATGTCAAAAATTTGTAGACAAAGCTATACTGACTGTAAGGGATAAATATCAAGACTCATACATTGTGCATTACATGGATGATATTCTTTTGGCTCACCCATCGAGAACCATTGTTGATGAGATACTTACTTCCATGATACAGGCCCTTAATAAATATGGCCTTGTAGTATCCACAGAAAAGATTCAAAAATATGATAATCTCAAATATTTGGGAACTTATATACAGGGTGATGTGGTGTCTTATCAAAAGTTACAGATTAGGACAGATAAATTAAGAACCTTAAATGATTTTCAAAAGCTTCTAGGAAATATTAATTGGATACGTCCTTTTTTAAAATTAACTACGGGAGAGTTAAAGCCTCTCTTTGAAATCCTTAATGGAGATTCTAATCCTATCTCAATAAGAAAACTTACTCCAGAGGCGTGCAAAGCTCTTCAATTAGTAAATGAGAGACTATCTACTGCTCGGGTAAAGAGGCTAGATCTATCACAGCCTTGGTCTCTATGTATATTAAAGACTGAATATACCCCCACAGCATGCCTCTGGCAAAATGGAGTCCTAGAATGGATACATTTGCCTCATATCTCACCTAAAGTGATTACTCCTTATGATATCTTTTGTACACAACTTATTATTAAGGGCCGACACCGCTCTAAAGAATTGTTTAGTAAAGACCCTGATTATATTGTTGTACCCTATACCAAAGTTCAATTCGATCTCCTATTACAAGAAAAAGAAGATTGGCCTATTTCTTTATTAGGGTTCTTGGGAGAGGTTCATTTCCATCTTCCAAAAGACCCTTTGCTTACATTTACCCTACAAACTGCCATTATTTTTCCTCATATGACCTCTACCACCCCCCTAGAGAAAGGAATTGTCATTTTTACGGACGGTTCAGCAAGTGGCCGTTCTGTAACATACATACAGGGAAGAGAACCTATAATTAAAGAAAATACACAAAACACAGCACAGCAGGCTGAAATTGTGGCAGTCATTACAGCCTTTGAGGAAGTGAGTCAACCCTTTAATTTGTATACTGATTCTAAATATGTGACTGGGTTGTTTCCCGAAATCGAAACTGCAACTTTGTCACCCAGAACAAAAATTTACACAGAACTGAGACATTTACAAAGGTTAATCCACAAGAGACAAGAAAAATTTTACATTGGTCATATCAGAGGACACACTGGACTTCCTGGTCCTCTGACACAGGGAAATGCCTATGCAGATTCTTTAACAAGAATTCTGACCGCTTTAGAGTCAGCTCAAGAAAGCCACGCGCTACATCATCAGAATGCAGCGGCACTTAGGTTTCAGTTTCATATCACTCGTGAACAGGCACGAGAAATAGTAAAATTGTGCCCCAATTGCCCTGACTGGGGGCACGCGCCACAACTAGGAGTAAACCCCAGGGGCCTTAGGCCCCGAGTCCTATGGCAAATGGATGTTACTCATGTCTCAGAATTTGGAAAATTAAAGTATGTACATGTGACAGTAGACACCTGTTCTCACTTTACTTTCGCTACCGCCCGAACGGGCGAAGCAACCAAAGATGTGTTGCAACATTTAGCTCAAAGCTTTGCATACATGGGCATTCCTCAAAAAATTAAAACAGATAATGCCCCTGCATATGTGTCTCGTTCAGTACAAGAATTTCTGGCTAGATGGAAAATATCTCATATTACGGGGATTCCTTACAATCCTCAAGGACAGGCCATTGTTGAACGAACGCATCAAAATATAAAGGCACAGCTTAACAAACTTCAAAAGGCAGGAAAATATTATACACCCCACCATTTATTGGCACATGCTCTTTTTGTGCTAAATCATGTAAATATGGATAATCAAGGCCATACAGCGGCCGAAAGACATTGGGGTCCAATTTCGGCCGACCCAAAACCTATGGTTATGTGGAAAGATCTTCTCACAGGGTCCTGGAAAGGACCCGACGTCCTAATAACAGCCGGACGAGGCTATGCTTGTGTTTTTCCACAGGATGCCGAATCGCCAATTTGGGTCCCTGACCGATTCATCCGACCTTTCACTGAGCGGAAAGGATCGACGCCCACGCCTAGCACTGCGGAGAAAACGCCGCCGCGAGATGAGAAAGATCACCAAGAAAGTCCGAAGACTGACCCTAGACCCATCAAAGAGAAGACTGGCTTGGCAACAACTGCAGGCGTTGATCTCCGAAGCGGAGGAGGTTCTTAAAACCTCACAAACTCCCCAGACCTCTTTGACCTTATTTCTTGCTTTGTTGTCTGTCCTCGGCCCCTTGCCTGTGACCGGGGAAAGTTATTGGGCTTACCTACCAAAACCACCAATTCTCCATCCCGTAGGATGGGGAAGTACAGACCCCATTAGAATTTTGACAAATCAAACCATGTATCTGGGGGGCTCGCCTGACTTTCATGGGTTTAGAAACATGTCTGGTAATGTACATTTTGAGGGGAAGTCTGATACGCTCCCCATTTGCTTTTCCTTCTCCTTTTCCACCCCAACGGGCTGTTTTCAAGTAGATAAGCAAGTATTTCTTTCTGATACACCCACGGTTGATAATAATAAACCTGGGGGAAGGGGTGATAAAAGGCGTATGTGGGAACTTTGGTTGACTACCTTGGGGAACTCGGGGGCCAATACAAAACTGGTCCCTATAAAAAAGAAGTTGCCCCCCAAATACCCTCATTGCCAGATCACCTTTAAGAAAGACGCCTTCTGGGAGGGAGACGAGTCTGCTCCTCCACGGTGGTTGCCTTGCGCCTTCCCTGACCAGGGGGTAAGTTTTTCTCCTAAGGGAGCCCTTGGGCTACTTTGGGATTTTTCCCTTCCCTCGCCTAGTGTAGATCAGTCAGATCAGATTAAGAACAAAAAGGATTTATTTGGAAATTATACTCCCCCGGTCAATAAAGAAGTTCATCGATGGTATGAAGCAGGATGGGTAGAGCCTACCTGGTTCTGGGAAAATTCTCCTAAAGATCCCAATGACAGAGATTTTACTGCTTTAGTTCCCCATACAGAATTGTTTCGCTTAGTAGCAGCCTCAAGACATCTTATTCTCAAAAGGCCAGGAGTTCAAGAACATGAGATGATTTCAACATCTGCCTGCGTTACTTATCCCTATGCTATATTATTAGGATTACCTCAGTTAATAGATATAGAGAAAAGAGGATCTACTTTTCATATTTCCTGTTCCTCTTGTAGATTAACTAATTGTTTAGATTCTTCTGCCTACGACTATGCAGCAATCATAGTCAAAAGGCCGCCATACGTGCTGCTACCTGTAGATATTGGTGATGAACCATGGTTTGATGATTCTGCCATTCAAACCTTTAGGTATGCCTCAGATTTAATTCGAGCTAAGCGATTCGTCGCAGCCATTATTCTAGGCATATCTGCCTTAATTGCTATTATCACTTCCTTTGCTGTAGCTACTACTGCCTTAGTTAAGGAGATGCAAACTGCTACGTTTGTTAATAATCTTCATAGGAATGTTACATTAGCCTTATCTGAACAAAGAATAATAGATTTAAAATTAGAAGCTAGACTTAATGCTTTAGAAGAAGTAGTTTTAGAATTAGGTCAAGATGTGGCAAATTTAAAGACCAGAATGTCCACTAAGTGTCATGCAAATTATGATTTTATCTGTGTTACACCATTACCATATAATGCTTCTGAGAGCTGGGAAAAGACCAAAGCTCATTTACTGGGCATTTGGAATGACAATGAAATTTCATATAACATACAGGAGTTAACCAACCTAATTAGTGATATGAGCAAACAACATATTGACGCAGTGGACCTCAGTGGCTTGGCTCAGTCCTTTGCCAACGGAGTGAAGGCTTTAAATCCATTAGATTGGACACAATATTTCATTTTTATAGGAGTTGGAGCCCTGCTTTTGGTCATTGTACTTATGATTTTCCCCATTGTCTTCCAGTGCTTTGCGAAGAGCCTTAACCAAGTACAGTCAGATCTTAACGTTCTTCTTTTAAAAAAGAAAAAAGGGGGAAATGCCGCGCCTGCAGCAGAAATGGTTGAACTCCCGAGAGTGTCCTACACTTAGGAGAGAAGCAACTAAGGGGTTGTTTCCCACCAAGGACGACCCGTCTGTGTGCACGCGGATGAGCCCATCAGACAAAGACCTACTCATTTTCTGCTGCAAACTTGGCATGGCTCTGCTCTGCCTGGGGCTATTGGGGGAAGTTGTGGTTTGTGCTTGCAGGGTTCTCACCCTTGATTCTTTTAATAGTTCTTCTATGCAAGATCACAATCTAAACAATTCGGAGAACTCGACCTTCCTCCTGGGGCAAGGACCACAGCCAACTTCCTCTTACAAGCCACACCGACTTTGTCCTTCAGAAATAGAAATAAGAATGCTTGCTAAAAATTATACTTTTACTAATAAGACCAATCCAATAGGTCGATTATTAATCACTATGTTAAGAAATGAATCTCTTTCTTTCAGTACTATATTTAATCAAGTTCAAAGGTTGGAAATGGGAATAGAAAATAGAAAGAGACGCTCCACCACAGTTGAGGAGCAGGTGCAAGGACTATTGACCACAGGCCTAGAAGTCAAAAGGGGAAAGAAGAATGTATTTGTTAAAATAGGAGACAGGTGGTGGCAACCAGGGACTTATAGGGGACCCTACATCTACAGACCAACAGATGCCCCGTTACCATATACAGGAAGATATGATTTAAATTTTGATAGGTGGGTCACAGTCAACGGCTATAAAGTGTTATACAGATCCCTCCCCTTTCGTGAAAGACTCGCCAGAGCTAGACCTCCTTGGTGTGTGTTGACTCAGGAAGAAAAGGACGATATGAAACAACAGGTACATGATTATATTTATTTAGGAACAGGAATGAATTTCTGGGGAAAGATTTTCCATTATACCGAAGAAGGAGCTATAGCTAAAATATTATATAATAGAAAACATACATATGCAGGAAAAATTGGCATGGATTAAACCTATTGTAACCCTTATAATTATAATTAGGTCTACCTTGCGGTTCCCAGGGTTCAAATGATTTCATGGTTACAAACTGTTCTTAAACAAGGATGTGAGACAGTGGTTTCCTGGCTTGGTTGGGTATCAAATGTTTTGATCTAGGCTCTGAGTGTTCTATCCCCTATGTTCTTTTGGAACCTATCCAAGTTTTATGTAAATGCTTATGTAAACCATGATATAAAAGAGTGCTGATTTTTTGAGTAAACTTGCAACAGTCCTAACATTCACCTCTCGTGTGTTTGTGTCTGTTCGCCATCCCGTCTCCGCTCGTCACTTATTCTTCACTTTCCAGAGGGTCCCCCCGCAGACCCCGGCGACCCTCAGGTCGGCCGACTGCGGCA
>Mtv33
TGCCGCGCCTGCAGCAGAAATGGTTGAACTCCCGAGAGTGTCCTACACTTAGGAGAGAAGCAACTAAGGGGTTGTTTCCCACCAAGGACGACCCGTCTGTGTGCACGCGGATGAGCCCATCAGACAAAGACCTACTCATTTTCTGCTGCAAACTTGGCATGGCTCTGCTCTGCCTGGGGCTATTGGGGGAAGTTGTGGTTTGTGCTTGCAGGGTTCTCACCCTTGATTCTTTTAATAGTTCTTCTATGCAAGATCACAATCTAAACAATTCGGAGAACTCGACCTTCCTCCTGGGGCAAGGACCACAGCCAACTTCCTCTTACAAGCCACACCGACTTTGTCCTTCAGAAATAGAAATAAGAATGCTTGCTAAAAATTATACCTTTACTAATAAGACCAATCCAATAGGTCGATTATTAATCACTATGTTAAGAAATGAATCTCTTTCTTTCAGTACTATATTTAATCAAGTTCAAAGGTTGGAAATGGGAATAGAAAATAGAAAGAGACGCTCCACCACAGTTGAGGAGCAGGTGCAAGGACTATTGACCACAGGCCTAGAAGTCAAAAAGGGAAAGAAGAATGTATTTGTTAAAATAGGAGACAGGTGGTGGCAACCAGGGACTTATAGGGGACCTTACATCTACAGACCAACAGATGCCCCGTTACCATATACAGGAAGATATGATTTAAATTTTGATAGGTGGGTCACAGTCAACGGCTATAAAGTGTTATACAGATCCCTCCCCTTTCGCGAAAGACTCGCCAGAGCTAGACCTCCTTGGTGTGTGTTGACTCAGGAAGAAAAGGACGATATGAAACAACAGGTACATGATTATATTTATTTAGGAACAGGAATGAATTTCTGGGGAAAGATTTTCCATTATACCGAAGAAGGAGCTATAGCTAAAATATTATATAATAGAAAACATACTTATGCAGGAAAGATTGGCATGGATTAAACATATTGTAACCCTTATAATTATAATTAGGTCTACCTTGCGGTTCCCAGGGTTCAAATGATTTCATGGTTACAAACTGTTCTTAAACAAGGATGTGAGACAGTGGTTTCCTGGCTTGGTTGGGTATCAAATGTTTTGATCTAGGCTCTGAGTGTTCTATCCCCTATGTTCTTTTGGAACCTATCCAAGTTTTATGTAAATGCTTATGTAAACCATGATATAAAAGAGTGCTGATTTTTTGAGTAAACTTGCAACAGTCCTAACATTCACCTCTCGTGTGTTTGTGTCTGTTCGCCATCCCGTCTCCGCTCGTCACTTATTCTTCGCTTTCCAGAGGGTCCCCCCGCAGACTCCGGCGACCCTCAGGTCGGCCGACTGCGGCAGCTGGCGCCCGAACAGGGACCCTCGGATAAGTGACCCTTGTCTCTATTTCTACTACTTGGTGTTCGTCTCGTATTGTCTCTTTCTTGTCTGGCTATCATCACAAGAGCGGAACGGACTCACCACAGGGAGCTGCAGTCCCGCCTACGGAGGAGAGGTAGGTTACGGTGAGCCATTGGAAATGGGGGTCTCGGGCTCAAAAGGGCAGAAACTCTTCGTTTCTGTTTTACAAAGGCTTCTCTCAGAGAGGGGTCTTCATGTGAAGGAGAGCAGTGCAATAGAATTTTATCAGTTCCTAATAAAGGTTTCCCCTTGGTTTCCTGAAGAAGGAGGGCTAAATCTACAGGATTGGAAAAGGGTAGGAAGAGAGATGAAGAGGTATGCAGCGGAGCATGGGACAGATAGCATACCGAAGCAAGCTTACCCCATCTGGCTTCAGTTGAGAGAGATACTGACAGAACAATCAGACTTGGTCTTGTTATCCGCAGAGGCCAAGTCTGTGACTGAGGAAGAATTAGAAGAAGGTTTAACGGGACTGCTGTCGACAAGTTCACAGGAAAAAACATATGGGACCAAGGGAACAGCATATGCAGAAATAGATACAGAGTTAGACAAGTTGTCTGAACATATTTATGATGAACCATATGAAGAAAAGGAGAAGGCAGATAAAAATGAGGAAAAGGACCATGTCAGAAGAGTAAAGAAGGTAGTACAAAGAAAAGAAAATAGTGAGGGTAAGAGAAAGGAGAAGGATCAGAAGGCCTTCTTAGCCACAGATTGGAACGATGATGACCTGTCCCCTGGGGATTGGGATGATTTAGAGGAACAAGCGGCACATTATCATGATGATGAGGTAATCTTTCCAGTGAAGAGGAAGGTGGTTAAGAAGAAACCTCAGGTGCCCAGGAGAAAACCCCTGCCTCCGGTGGGTTTTGCAGGAGCGATGGCAGAGGCCAGGGAAAAGGGAGACTTAACTTTTACGTTTCCTGTAGTTTTTATGGGAGATAGTGATGATGATGATACACCTGTTTGGGAACCGCTGCCGTTAAAAACCTTAAAAGAATTACAATTGGCAGTTAAGACCATGGGACCATCCGCTCCATACACCTTGCAGGTGGTAGACATGGTAGCTAGCCAATGGCTTACCCCGAGTGATTGGCACCAAACAGCTAGAGCTACCTTATCTCCTGGAGATTATGTTTTATGGAGGACCGAATATGAAGAGAAAAGTAAAGAGACAGTACAAAAGGCCGCAGGCAAGCGAAAGGGCAAGGTCTCCCTTGACATGTTACTGGGGACTGGTCAGTTCCTGTCCCCTTCTTCTCAGATCAAATTGTCTAAGGATGTCTTAAAAGATGTCACCACAAATGCTGTGTTAGCATGGAGAGCAATTCCACCTCCTGGAGTTAAAAAGACTGTATTAGCAGGATTAAAACAGGGAAATGAAGAATCTTATGAAACCTTCATTTCAAGGCTCGAGGAAGCTGTTTACAGAATGATGCCAAGAGGAGAAGGGTCAGATATATTGATCAAACAATTGGCGTGGGAAAATGCAAATTCGTTGTGTCAGGATCTCATCCGTCCTATACGCAAAACAGGAACTATACAGGATTACATTCGTGCTTGCCTAGACGCTTCTCCCGCAGTCGTTCAGGGTATGGCATATGCAGCAGCCATGAGAGGACAAAAGTATTCTACTTTCGTAAAACAGACATATGGTGGGGGAAAAGGGGATCAAGGATCAGTAGGACCGGTTTGTTTCTCCTGTGGTAAAACAGGACACATAAAGAAAGACTGTAAGGAGGAGAAGGGCTCTAAAAGGGCCCCTCCTGGGCTCTGTCCCAGGTGCAAGAAGGGCTACCACTGGAAGAGTGAGTGTAAATCTAAGTTTGACAAGGATGGGAATCCGCTTCCCCCCTTAGAAACTAATGCTGAAAATTCAAAAAACTTGTAAAGGGGCAGTCCCCTAGCCCCACTCAAAAGGGGGATGGAGTTAAGGGCTCAGGATTAAATCCTGAAGCCCCACCTTTCACAATACATGATTTGCCTCGAGCCACCCCTGGAAGTGCAGGTTTAGATCTATCATCACAGAAGGACTTGATCCTCTCCCTAGAAGATGGAGTATCGTTAGTACCCACCTTAGTGAAAGGTACCCTCCCTGAAGGGACTACTGGATTAATAATAGGTAGAAGTTCCAATTATAAAAGGGGACTTGAGGTTCTACCAGGAGTCATTGACTCCGATTTCCAAGGAGAAATCAAGGTTATGGTTAAGGCCGCTAAAAATGCGGTCATCATCCACAAAGGAGAAAGAATAGCACAATTACTGCTGCTGCCATATTTAAAGTTGCCCAATCCTATAATCAAGGAAGAACGAGGCTCAGAAGGCTTCGGATCAACAAGTCATGTGCATTGGGTACAGGAAATAAGTGATTCCAGACCTATGCTCCATATTTACTTAAATGGAAGAAGATTCCTCGGTCTCTTAGATACCGGGGCTGACAAAACTTGCATAGCAGGTAGAGACTGGCCAGCTAATTGGCCTATTCACCAAACTGAAAGTTCTCTTCAAGGTTTAGGCATGGCCTGTGGGGTGGCGCGTAGTAGTCAGCCGCTCCGCTGGCAACATGAGGATAAATCAGGGATTATACATCCTTTCGTGATCCCTACACTGCCCTTTACCTTGTGGGGAAGAGACATTATGAAAGAGATAAAGGTCAGATTAACGACTGACTCACCAGATGATTCACAGGATTTATGATAGGGGCCATTGAGAGCAATCTCTTTGCAGACCAAATATCTTGGAAATCAGACCAGCCTGTATGGCTTAATCAATGGCCCCTTAAACAAGAAAAGTTACAGGCTTTACAACAGTTAGTGACAGAACAATTACAATTGGGCCACCTAGAAGAGAGCAATAGCCCTTGGAATACACCTGTTTTTGTTATTAAAAAGAAGTCAGGAAAATGGAGATTGTTACAGGACCTACATGCGGTTAATGCTACAATGCATGATATGGGAGCATTACAACCAGGCTTGCCGTCCCCTGTAGCAGTCCCTAAAGGATGGGAAATAATCATAATAGATCTACAAGATTGTTTCTTTAATATAAAACTACATCCTGAAGATTGTAAAAGATTTGCTTTTAGTGTACCTTCTCCTAATTTTAAGAGGCCTTATCAAAGATTCCAATGGAAAGTCTTGCCCCAGGGTATGAAAAATAGCCCTACTTTATGTCAAAAATTTGTAGACAAAGCTATACTGACTGTAAGGGATAAATATCAAAACTCATACATTGTGCATTACATGGATGATATTCTTTTGGCTCACCCATCGAGAACCATTGTTGATGAGATACTTACTTCCATGATACAGGCCCTTAATAAATATGGCCTTGTAGTATCCACAGAAAAGATTCAAAAATATGATAATCTCAAATATTTGGGAACTTATATACAGGGTGATGTGGTGTCTTATCAAAAGTTACAGATTAGGACAGATAAATTAAGAACCTTAAATGATTTTCAAAAGCTTCTAGGAAATATTAATTGGATACGTCCTTTTTTAAAATTAACTACGGGAGAGTTAAAGCCTCTCTTTGAAATCCTTAATGGAGATTCTAATCCTATCTCAATAAGAAAACTTACTCCAGAGGCGTGCAAAGCTCTTCAATTAGTAAATGAGAGACTATCTACTGCTCGGGTAAAGAGGCTAGATCTATCACAGCCTTGGTCTCTATGTATATTAAAGACTGAATATACCCCCACAGCATGCCTCTGGCAAAGTGGAGTCCTAGAATGGATACATTTGCCTCATATTTCACCAAAAGTGATTACTCCTTATGATATCTTTTGTACACAACTTATTATTAAGGGCCGACACCGCTCTAAAGAATTGTTTAGTAAAGACCCTGATTATATTGTTGTACCCTATACCAAAGTTCAATTCGATCTCCTATTACAAGAAAAAGAAGATTGGCCTATTTCTTTAGTAGGGTTCTTGGGAGAGGTTCATTTCCATCTTCCAAAAGACCCTTTGCTTACATTTACCCTACAAACTGCCATTATTTTTCCTCATATGACCTCTACCACCCCCCTAGAGAAAGGAATTGTCATTTTTACGGACGGTTCAGCAAGTGGCCGTTCTGTAACATACATACAGGGAAGAGAACCTATAATTAAAGAAAATACACAAAACACAGCACAGCAGGCTGAAATTGTGGCAGTCATTACAGCCTTTGAGGAAGTGAGTCAACCCTTTAATTTGTATACTGATTCTAAATATGTGACTGGGTTGTTTCCCGAAATCGAAACTGCAACTTTGTCACCCAGAACAAAAATTTACACAGAACTGAGACATTTACAAAGACTAATCCACAAGAGACAAGAAAAATTTTACATTGGTCATATCAGAGGACACACTGGACTTCCTGGTCCTCTGACACAGGGAAATGCCTATGCAGATTCTTTAACAAGAATTCTGACCGCTTTAGAGTCAGCTCAAGAAAGCCACGCGCTACATCATCAGAATGCAGCGGCGCTTAGGTTTCAGTTTCATATCACTCGTGAACAGGCACGAGAAATAGTAAAATTGTGCCCCAATTGCCCTGACTGGGGGCACGCGCCACAACTAGGAGTAAACCCCAGGGGCCTTAGGCCCCGAGTCCTATGGCAAATGGATGTTACTCATGTCTCAGAATTTGGAAAATTAAAGTATGTACATGTGACAGTAGACACCTGTTCTCACTTTACTTTCGCTACCGCCCGAACGGGCGAAGCAACCAAAGATGTGTTGCAACATTTAGCTCAAAGCTTTGCATACATGGGCATTCCTCAAAAAATTAAAACAGATAATGCCCCTGCATATGTGTCTCGTTCGGTACAAGAATTTCTGGCTAGATGGAAAATATCTCATGTTACGGGGATTCCTTACAATCCTCAAGGACAGGCCATTGTTGAACGAACGCATCAAAATATAAAGGCGCAACTTAATAAACTTCAAAAGGCAGGAAAATACTATACCCCCCACCATCTATTGGCACATGCTCTTTTTGTGCTAAATCATGTGAATATGGATAATCAAGGCCATACAGCGGCCGAAAGACATTGGAGTCCAATTGCGGCCGATCCAAAACCTATGGTAATGTGGAAAGATCTTCTCACAGGGTCCTGGAAAGGACCCGATGTCCTAATAACAGCCGGACGAGGCTATGCTTGTGTTTTTCCACAGGATGCCGAATCGCCAATTTGGGTCCCTGACCGATTCATCCGACCTTTCACTGAGCGGAAAGGACCGACGCCCACGTTTGGCACTACGGAGAAAACGCCGCCGCGAAATGAGAAAAATCACCAAGAAGGTCCGGAAGCTGACCCTAGACTCCATCAAAGAGAAGACGGCTTGGCAACAACTACAGGCGTTGATCTCCGAAGCGGAGGAGGTTCTTAAAACCTCACAAACTCCACAAACCTCTCTAACCTTATTTCTTGCTTTGTTGTCTGTCCTTGGCCCTTTGCCTGTGGTCGGGGAAAGTTATTGGGCTTACCTACCAAAACCACCAATTCTCCATCCCGTAGGATGGGGAAGTACAGACCCCATTAGAATTTTGACAAATCAAACCATGTATCTGGGGGGCTCGCCTGACTTTCATGGGTTTAGAAACATGTCTGGTAATGTACATTTTGAGGGGAAGTCTGATACGCTCCCCATTTGCCTTTCCTTCTCCTTTTCCACCCCAACGGGCTGTTTTCAAGTAGATAAGCAAGTATTTCTTTCTGATACACCCACGGTTGATAATAATAAACCTGGGGGAAGGGGTGATAAAAGGCGTATGTGGGAACTTTGGTTGACTACCTTGGGGAACTCGGGGGCCAATACAAAACTGGTCCCTATAAAAAAGAAGTTGCCCCCCAAATACCCTCATTGCCAGATCGCCTTTAAGAAAGACGCCTTCTGGGAGGGAGACGAGTCTGCTCCTCCACGGTGGTTGCCTTGCGCCTTCCCTGACCAGGGGGTAAGTTTTTCCCCTAAAGGAGCCCTTGGGCTACTTTGGGATTTCTCCCTTCCCTCGCCTGGTGTAGATCAGTCGGCTCAGATTAAAAATAAAAAAGACCTATTTGGAAATTATACTCCCCCGGTCAATAAAGAAGTTCATCGATGGTATGAAGCAGGATGGGTAGAGCCTACCTGGTTCTGGGAAAATTCTCCTAAAGATCCCAATGACAGAGATTTTACTGCTTTAGTTCCCCATACAGAATTGTTTCGCTTAGTAGCAGCCTCAAGACATCTTATTCTCAAAAGGCCAGGATTTCAAGAACATGAGATGATTTCAACATCTGCCTGCGTTACTTATCCCTATGCTATATTATTAGGACTACCTCAGTTAATAGATATAGAGAAAAGAGGATCTACTTTTCATATTTCCTGTTCCTCTTGTAGATTAACTAATTGTTTAGATTCTTCTGCCTATGACTATGCAGCAATCATAGTCAAGAGGCCGCCATACGTGCTGCTACCTGTAGATATTGGTGATGAACCATGGTTTGACGATTCTGCCATTCAAACCTTTAGGTATGCCTCAGATTTAATCCGAGCTAAGCGATTCGTCGCAGCCATTATTCTGGGCATATCTGCCTTGATTGCTATTATTACTTCCTTTGCTGTAGCTACTACTGCCTTAGTTAAGGAGATGCAAACTGCTACGTTTGTTAATAGTCTTCATAGAAATGTTACATTAGCCTTATCTGAACAAAGAATAATAGATCTAAAATTAGAAGCTAGACTTAATGCTTTAGAAGAAGTAGTTTTAGAATTAGGTCAAGATGTGGCAAATTTAAAGACCAGAATGTCCACTAAGTGTCATGCAAATTATGACTTTATCTGCGTTACACCTTTACCATATAACGCTTCTGAGAGCTGGGAAAGGACCAAAGCTCATTTATTGGGCATTTGGAATGACAATGATATTTCATATAACATACAAGAATTAACCAACCTAATTAGTGATATGAGCAAACAACATATTGACGCAGTGGACCTCAGTGGCTTGGCTCGGTCCTTTGCCAACGGAGTGAAGGCTTTAAATCCATTAGATTGGACACAATATTTTATTTTTATAGGAGTTGGAGCCCTGCTTTTAGTCATTGTACTTATGATTTTCCCCATTGTTTTCCAGTGCTTTGCGAAGAGCCTTAACCAAGTACAGTCAGATCTTAACGTTCTTCTTTTAAAAAAGAAAAAAGGGGGAAATGCCGCGCCTGCAGCAGAAATGGTTGAACTCCCGAGAGTGTCCTACACTTAGGAGAGAAGCAACTAAGGGGTTGTTTCCCACCAAGGACGACCCGTCTGTGTGCACGCGGATGAGCCCATCAGACAAAGACCTACTCATTTTCTGCTGCAAACTTGGCATGGCTCTGCTCTGCCTGGGGCTATTGGGGGAAGTTGTGGTTTGTGCTTGCAGGGTTCTCACCCTTGATTCTTTTAATAGTTCTTCTATGCAAGATCACAATCTAAACAATTCGGAGAACTCGACCTTCCTCCTGGGGCAAGGACCACAGCCAACTTCCTCTTACAAGCCACACCGACTTTGTCCTTCAGAAATAGAAATAAGAATGCTTGCTAAAAATTATACCTTTACTAATAAGACCAATCCAATAGGTCGATTATTAATCACTATGTTAAGAAATGAATCTCTTTCTTTCAGTACTATATTTAATCAAGTTCAAAGGTTGGAAATGGGAATAGAAAATAGAAAGAGACGCTCCACCACAGTTGAGGAGCAGGTGCAAGGACTATTGACCACAGGCCTAGAAGTCAAAAAGGGAAAGAAGAATGTATTTGTTAAAATAGGAGACAGGTGGTGGCAACCAGGGACTTATAGGGGACCTTACATCTACAGACCAACAGATGCCCCGTTACCATATACAGGAAGATATGATTTAAATTTTGATAGGTGGGTCACAGTCAACGGCTATAAAGTGTTATACAGATCCCTCCCCTTTCGCGAAAGACTCGCCAGAGCTAGACCTCCTTGGTGTGTGTTGACTCAGGAAGAAAAGGACGATATGAAACAACAGGTACATGATTATATTTATTTAGGAACAGGAATGAATTTCTGGGGAAAGATTTTCCATTATACCGAAGAAGGAGCTATAGCTAAAATATTATATAATAGAAAACATACTTATGCAGGAAAGATTGGCATGGATTAAACATATTGTAACCCTTATAATTATAATTAGGTCTACCTTGCGGTTCCCAGGGTTCAAATGATTTCATGGTTACAAACTGTTCTTAAACAAGGATGTGAGACAGTGGTTTCCTGGCTTGGTTGGGTATCAAATGTTTTGATCTAGGCTCTGAGTGTTCTATCCCCTATGTTCTTTTGGAACCTATCCAAGTTTTATGTAAATGCTTATGTAAACCATGATATAAAAGAGTGCTGATTTTTTGAGTAAACTTGCAACAGTCCTAACATTCACCTCTCGTGTGTTTGTGTCTGTTCGCCATCCCGTCTCCGCTCGTCACTTATTCTTCGCTTTCCAGAGGGTCCCCCCGCAGACTCCGGCGACCCTCAGGTCGGCCGACTGCGGCAGCTGGCGCCCGAACAGGGACCCTCGGATAAGTGACCCTTGTCTCTATTTCTACTACTTGGTGTTCGTCTCGTATTGTCTCTTTCTTGTCTGGCTATCATCACAAGAGCGGAACGGACTCACCACAGGGAGCTGCAGTCCCGCCTACGGAGGAGAGGTAGGTTACGGTGAGCCATTGGAAATGGGGGTCTCGGGCTCAAAAGGGCAGAAACTCTTCGTTTCTGTTTTACAAAGGCTTCTCTCAGAGAGGGGTCTTCATGTGAAGGAGAGCAGTGCAATAGAATTTTATCAGTTCCTAATAAAGGTTTCCCCTTGGTTTCCTGAAGAAGGAGGGCTAAATCTACAGGATTGGAAAAGGGTAGGAAGAGAGATGAAGAGGTATGCAGCGGAGCATGGGACAGATAGCATACCGAAGCAAGCTTACCCCATCTGGCTTCAGTTGAGAGAGATACTGACAGAACAATCAGACTTGGTCTTGTTATCCGCAGAGGCCAAGTCTGTGACTGAGGAAGAATTAGAAGAAGGTTTAACGGGACTGCTGTCGACAAGTTCACAGGAAAAAACATATGGGACCAAGGGAACAGCATATGCAGAAATAGATACAGAGTTAGACAAGTTGTCTGAACATATTTATGATGAACCATATGAAGAAAAGGAGAAGGCAGATAAAAATGAGGAAAAGGACCATGTCAGAAGAGTAAAGAAGGTAGTACAAAGAAAAGAAAATAGTGAGGGTAAGAGAAAGGAGAAGGATCAGAAGGCCTTCTTAGCCACAGATTGGAACGATGATGACCTGTCCCCTGGGGATTGGGATGATTTAGAGGAACAAGCGGCACATTATCATGATGATGAGGTAATCTTTCCAGTGAAGAGGAAGGTGGTTAAGAAGAAACCTCAGGTGCCCAGGAGAAAACCCCTGCCTCCGGTGGGTTTTGCAGGAGCGATGGCAGAGGCCAGGGAAAAGGGAGACTTAACTTTTACGTTTCCTGTAGTTTTTATGGGAGATAGTGATGATGATGATACACCTGTTTGGGAACCGCTGCCGTTAAAAACCTTAAAAGAATTACAATTGGCAGTTAAGACCATGGGACCATCCGCTCCATACACCTTGCAGGTGGTAGACATGGTAGCTAGCCAATGGCTTACCCCGAGTGATTGGCACCAAACAGCTAGAGCTACCTTATCTCCTGGAGATTATGTTTTATGGAGGACCGAATATGAAGAGAAAAGTAAAGAGACAGTACAAAAGGCCGCAGGCAAGCGAAAGGGCAAGGTCTCCCTTGACATGTTACTGGGGACTGGTCAGTTCCTGTCCCCTTCTTCTCAGATCAAATTGTCTAAGGATGTCTTAAAAGATGTCACCACAAATGCTGTGTTAGCATGGAGAGCAATTCCACCTCCTGGAGTTAAAAAGACTGTATTAGCAGGATTAAAACAGGGAAATGAAGAATCTTATGAAACCTTCATTTCAAGGCTCGAGGAAGCTGTTTACAGAATGATGCCAAGAGGAGAAGGGTCAGATATATTGATCAAACAATTGGCGTGGGAAAATGCAAATTCGTTGTGTCAGGATCTCATCCGTCCTATACGCAAAACAGGAACTATACAGGATTACATTCGTGCTTGCCTAGACGCTTCTCCCGCAGTCGTTCAGGGTATGGCATATGCAGCAGCCATGAGAGGACAAAAGTATTCTACTTTCGTAAAACAGACATATGGTGGGGGAAAAGGGGATCAAGGATCAGTAGGACCGGTTTGTTTCTCCTGTGGTAAAACAGGACACATAAAGAAAGACTGTAAGGAGGAGAAGGGCTCTAAAAGGGCCCCTCCTGGGCTCTGTCCCAGGTGCAAGAAGGGCTACCACTGGAAGAGTGAGTGTAAATCTAAGTTTGACAAGGATGGGAATCCGCTTCCCCCCTTAGAAACTAATGCTGAAAATTCAAAAAACTTGTAAAGGGGCAGTCCCCTAGCCCCACTCAAAAGGGGGATGGAGTTAAGGGCTCAGGATTAAATCCTGAAGCCCCACCTTTCACAATACATGATTTGCCTCGAGCCACCCCTGGAAGTGCAGGTTTAGATCTATCATCACAGAAGGACTTGATCCTCTCCCTAGAAGATGGAGTATCGTTAGTACCCACCTTAGTGAAAGGTACCCTCCCTGAAGGGACTACTGGATTAATAATAGGTAGAAGTTCCAATTATAAAAGGGGACTTGAGGTTCTACCAGGAGTCATTGACTCCGATTTCCAAGGAGAAATCAAGGTTATGGTTAAGGCCGCTAAAAATGCGGTCATCATCCACAAAGGAGAAAGAATAGCACAATTACTGCTGCTGCCATATTTAAAGTTGCCCAATCCTATAATCAAGGAAGAACGAGGCTCAGAAGGCTTCGGATCAACAAGTCATGTGCATTGGGTACAGGAAATAAGTGATTCCAGACCTATGCTCCATATTTACTTAAATGGAAGAAGATTCCTCGGTCTCTTAGATACCGGGGCTGACAAAACTTGCATAGCAGGTAGAGACTGGCCAGCTAATTGGCCTATTCACCAAACTGAAAGTTCTCTTCAAGGTTTAGGCATGGCCTGTGGGGTGGCGCGTAGTAGTCAGCCGCTCCGCTGGCAACATGAGGATAAATCAGGGATTATACATCCTTTCGTGATCCCTACACTGCCCTTTACCTTGTGGGGAAGAGACATTATGAAAGAGATAAAGGTCAGATTAACGACTGACTCACCAGATGATTCACAGGATTTATGATAGGGGCCATTGAGAGCAATCTCTTTGCAGACCAAATATCTTGGAAATCAGACCAGCCTGTATGGCTTAATCAATGGCCCCTTAAACAAGAAAAGTTACAGGCTTTACAACAGTTAGTGACAGAACAATTACAATTGGGCCACCTAGAAGAGAGCAATAGCCCTTGGAATACACCTGTTTTTGTTATTAAAAAGAAGTCAGGAAAATGGAGATTGTTACAGGACCTACATGCGGTTAATGCTACAATGCATGATATGGGAGCATTACAACCAGGCTTGCCGTCCCCTGTAGCAGTCCCTAAAGGATGGGAAATAATCATAATAGATCTACAAGATTGTTTCTTTAATATAAAACTACATCCTGAAGATTGTAAAAGATTTGCTTTTAGTGTACCTTCTCCTAATTTTAAGAGGCCTTATCAAAGATTCCAATGGAAAGTCTTGCCCCAGGGTATGAAAAATAGCCCTACTTTATGTCAAAAATTTGTAGACAAAGCTATACTGACTGTAAGGGATAAATATCAAAACTCATACATTGTGCATTACATGGATGATATTCTTTTGGCTCACCCATCGAGAACCATTGTTGATGAGATACTTACTTCCATGATACAGGCCCTTAATAAATATGGCCTTGTAGTATCCACAGAAAAGATTCAAAAATATGATAATCTCAAATATTTGGGAACTTATATACAGGGTGATGTGGTGTCTTATCAAAAGTTACAGATTAGGACAGATAAATTAAGAACCTTAAATGATTTTCAAAAGCTTCTAGGAAATATTAATTGGATACGTCCTTTTTTAAAATTAACTACGGGAGAGTTAAAGCCTCTCTTTGAAATCCTTAATGGAGATTCTAATCCTATCTCAATAAGAAAACTTACTCCAGAGGCGTGCAAAGCTCTTCAATTAGTAAATGAGAGACTATCTACTGCTCGGGTAAAGAGGCTAGATCTATCACAGCCTTGGTCTCTATGTATATTAAAGACTGAATATACCCCCACAGCATGCCTCTGGCAAAGTGGAGTCCTAGAATGGATACATTTGCCTCATATTTCACCAAAAGTGATTACTCCTTATGATATCTTTTGTACACAACTTATTATTAAGGGCCGACACCGCTCTAAAGAATTGTTTAGTAAAGACCCTGATTATATTGTTGTACCCTATACCAAAGTTCAATTCGATCTCCTATTACAAGAAAAAGAAGATTGGCCTATTTCTTTAGTAGGGTTCTTGGGAGAGGTTCATTTCCATCTTCCAAAAGACCCTTTGCTTACATTTACCCTACAAACTGCCATTATTTTTCCTCATATGACCTCTACCACCCCCCTAGAGAAAGGAATTGTCATTTTTACGGACGGTTCAGCAAGTGGCCGTTCTGTAACATACATACAGGGAAGAGAACCTATAATTAAAGAAAATACACAAAACACAGCACAGCAGGCTGAAATTGTGGCAGTCATTACAGCCTTTGAGGAAGTGAGTCAACCCTTTAATTTGTATACTGATTCTAAATATGTGACTGGGTTGTTTCCCGAAATCGAAACTGCAACTTTGTCACCCAGAACAAAAATTTACACAGAACTGAGACATTTACAAAGACTAATCCACAAGAGACAAGAAAAATTTTACATTGGTCATATCAGAGGACACACTGGACTTCCTGGTCCTCTGACACAGGGAAATGCCTATGCAGATTCTTTAACAAGAATTCTGACCGCTTTAGAGTCAGCTCAAGAAAGCCACGCGCTACATCATCAGAATGCAGCGGCGCTTAGGTTTCAGTTTCATATCACTCGTGAACAGGCACGAGAAATAGTAAAATTGTGCCCCAATTGCCCTGACTGGGGGCACGCGCCACAACTAGGAGTAAACCCCAGGGGCCTTAGGCCCCGAGTCCTATGGCAAATGGATGTTACTCATGTCTCAGAATTTGGAAAATTAAAGTATGTACATGTGACAGTAGACACCTGTTCTCACTTTACTTTCGCTACCGCCCGAACGGGCGAAGCAACCAAAGATGTGTTGCAACATTTAGCTCAAAGCTTTGCATACATGGGCATTCCTCAAAAAATTAAAACAGATAATGCCCCTGCATATGTGTCTCGTTCGGTACAAGAATTTCTGGCTAGATGGAAAATATCTCATGTTACGGGGATTCCTTACAATCCTCAAGGACAGGCCATTGTTGAACGAACGCATCAAAATATAAAGGCGCAACTTAATAAACTTCAAAAGGCAGGAAAATACTATACCCCCCACCATCTATTGGCACATGCTCTTTTTGTGCTAAATCATGTGAATATGGATAATCAAGGCCATACAGCGGCCGAAAGACATTGGAGTCCAATTGCGGCCGATCCAAAACCTATGGTAATGTGGAAAGATCTTCTCACAGGGTCCTGGAAAGGACCCGATGTCCTAATAACAGCCGGACGAGGCTATGCTTGTGTTTTTCCACAGGATGCCGAATCGCCAATTTGGGTCCCTGACCGATTCATCCGACCTTTCACTGAGCGGAAAGGACCGACGCCCACGTTTGGCACTACGGAGAAAACGCCGCCGCGAAATGAGAAAAATCACCAAGAAGGTCCGGAAGCTGACCCTAGACTCCATCAAAGAGAAGACGGCTTGGCAACAACTACAGGCGTTGATCTCCGAAGCGGAGGAGGTTCTTAAAACCTCACAAACTCCACAAACCTCTCTAACCTTATTTCTTGCTTTGTTGTCTGTCCTTGGCCCTTTGCCTGTGGTCGGGGAAAGTTATTGGGCTTACCTACCAAAACCACCAATTCTCCATCCCGTAGGATGGGGAAGTACAGACCCCATTAGAATTTTGACAAATCAAACCATGTATCTGGGGGGCTCGCCTGACTTTCATGGGTTTAGAAACATGTCTGGTAATGTACATTTTGAGGGGAAGTCTGATACGCTCCCCATTTGCCTTTCCTTCTCCTTTTCCACCCCAACGGGCTGTTTTCAAGTAGATAAGCAAGTATTTCTTTCTGATACACCCACGGTTGATAATAATAAACCTGGGGGAAGGGGTGATAAAAGGCGTATGTGGGAACTTTGGTTGACTACCTTGGGGAACTCGGGGGCCAATACAAAACTGGTCCCTATAAAAAAGAAGTTGCCCCCCAAATACCCTCATTGCCAGATCGCCTTTAAGAAAGACGCCTTCTGGGAGGGAGACGAGTCTGCTCCTCCACGGTGGTTGCCTTGCGCCTTCCCTGACCAGGGGGTAAGTTTTTCCCCTAAAGGAGCCCTTGGGCTACTTTGGGATTTCTCCCTTCCCTCGCCTGGTGTAGATCAGTCGGCTCAGATTAAAAATAAAAAAGACCTATTTGGAAATTATACTCCCCCGGTCAATAAAGAAGTTCATCGATGGTATGAAGCAGGATGGGTAGAGCCTACCTGGTTCTGGGAAAATTCTCCTAAAGATCCCAATGACAGAGATTTTACTGCTTTAGTTCCCCATACAGAATTGTTTCGCTTAGTAGCAGCCTCAAGACATCTTATTCTCAAAAGGCCAGGATTTCAAGAACATGAGATGATTTCAACATCTGCCTGCGTTACTTATCCCTATGCTATATTATTAGGACTACCTCAGTTAATAGATATAGAGAAAAGAGGATCTACTTTTCATATTTCCTGTTCCTCTTGTAGATTAACTAATTGTTTAGATTCTTCTGCCTATGACTATGCAGCAATCATAGTCAAGAGGCCGCCATACGTGCTGCTACCTGTAGATATTGGTGATGAACCATGGTTTGACGATTCTGCCATTCAAACCTTTAGGTATGCCTCAGATTTAATCCGAGCTAAGCGATTCGTCGCAGCCATTATTCTGGGCATATCTGCCTTGATTGCTATTATTACTTCCTTTGCTGTAGCTACTACTGCCTTAGTTAAGGAGATGCAAACTGCTACGTTTGTTAATAGTCTTCATAGAAATGTTACATTAGCCTTATCTGAACAAAGAATAATAGATCTAAAATTAGAAGCTAGACTTAATGCTTTAGAAGAAGTAGTTTTAGAATTAGGTCAAGATGTGGCAAATTTAAAGACCAGAATGTCCACTAAGTGTCATGCAAATTATGACTTTATCTGCGTTACACCTTTACCATATAACGCTTCTGAGAGCTGGGAAAGGACCAAAGCTCATTTATTGGGCATTTGGAATGACAATGATATTTCATATAACATACAAGAATTAACCAACCTAATTAGTGATATGAGCAAACAACATATTGACGCAGTGGACCTCAGTGGCTTGGCTCGGTCCTTTGCCAACGGAGTGAAGGCTTTAAATCCATTAGATTGGACACAATATTTTATTTTTATAGGAGTTGGAGCCCTGCTTTTAGTCATTGTACTTATGATTTTCCCCATTGTTTTCCAGTGCTTTGCGAAGAGCCTTAACCAAGTACAGTCAGATCTTAACGTTCTTCTTTTAAAAAAGAAAAAAGGGGGAAATGCCGCGCCTGCAGCAGAAATGGTTGAACTCCCGAGAGTGTCCTACACTTAGGAGAGAAGCAACTAAGGGGTTGTTTCCCACCAAGGACGACCCGTCTGTGTGCACGCGGATGAGCCCATCAGACAAAGACCTACTCATTTTCTGCTGCAAACTTGGCATGGCTCTGCTCTGCCTGGGGCTATTGGGGGAAGTTGTGGTTTGTGCTTGCAGGGTTCTCACCCTTGATTCTTTTAATAGTTCTTCTATGCAAGATCACAATCTAAACAATTCGGAGAACTCGACCTTCCTCCTGGGGCAAGGACCACAGCCAACTTCCTCTTACAAGCCACACCGACTTTGTCCTTCAGAAATAGAAATAAGAATGCTTGCTAAAAATTATACCTTTACTAATAAGACCAATCCAATAGGTCGATTATTAATCACTATGTTAAGAAATGAATCTCTTTCTTTCAGTACTATATTTAATCAAGTTCAAAGGTTGGAAATGGGAATAGAAAATAGAAAGAGACGCTCCACCACAGTTGAGGAGCAGGTGCAAGGACTATTGACCACAGGCCTAGAAGTCAAAAAGGGAAAGAAGAATGTATTTGTTAAAATAGGAGACAGGTGGTGGCAACCAGGGACTTATAGGGGACCTTACATCTACAGACCAACAGATGCCCCGTTACCATATACAGGAAGATATGATTTAAATTTTGATAGGTGGGTCACAGTCAACGGCTATAAAGTGTTATACAGATCCCTCCCCTTTCGCGAAAGACTCGCCAGAGCTAGACCTCCTTGGTGTGTGTTGACTCAGGAAGAAAAGGACGATATGAAACAACAGGTACATGATTATATTTATTTAGGAACAGGAATGAATTTCTGGGGAAAGATTTTCCATTATACCGAAGAAGGAGCTATAGCTAAAATATTATATAATAGAAAACATACTTATGCAGGAAAGATTGGCATGGATTAAACATATTGTAACCCTTATAATTATAATTAGGTCTACCTTGCGGTTCCCAGGGTTCAAATGATTTCATGGTTACAAACTGTTCTTAAACAAGGATGTGAGACAGTGGTTTCCTGGCTTGGTTGGGTATCAAATGTTTTGATCTAGGCTCTGAGTGTTCTATCCCCTATGTTCTTTTGGAACCTATCCAAGTTTTATGTAAATGCTTATGTAAACCATGATATAAAAGAGTGCTGATTTTTTGAGTAAACTTGCAACAGTCCTAACATTCACCTCTCGTGTGTTTGTGTCTGTTCGCCATCCCGTCTCCGCTCGTCACTTATTCTTCGCTTTCCAGAGGGTCCCCCCGCAGACTCCGGCGACCCTCAGGTCGGCCGACTGCGGCA
>Mtv34
CCCCGGTGACCCTCAGGTCGGCCGACTGCGGCAGCTGGCGCCCGAACAGGGACCCTCGGATTAGTGACCCTTGTCTCTATTTCTACTATTTGGTGTTTGTCTCGTATTGTCTCTTTCTTGTCTGGCTATCATCACAAGAGCGGAACGGACTCACCACAGGGAGCTGCAGTCCCGCCTACGGAGAAGAGGTAGGTTACGGTGAGCCATTGGAAATGGGGGTCTCGGGCTCAAAAGGGCAGAAACTCTTCGTTTCTGTTTTACAAAGGCTTCTCTCAGAGAGGGGTCTCCATGTGAAGGAGAGCAGTGCAATAGAATTTTATCAGTTCCTAATAAAGGTTTCCCCTTGGTTTCCTGAAGAAGGAGGGCTAAATCTACAGGATTGGAAAAGGGTAGGAAGAGAGATGAAGAGGTATGCAGCAGAGCATGGGACAGATAGCATACCGAAGCAAGCTTACCCCATTTGGCTTCAGTTAAGAGAGATACTAACAGAACAATCAGACTTGGTCTTGCTATCCGCAGAAGCCAAGTCTGTGACCGAAGAAGAATTAGAAGAAGGTTTAACAGGACTGCTATCGACAAGTTCACAAGAAAAAACTTATGGGACCAGGGGAACAGCATATGCAGAAATAGATACAGAGGTAGACAAGTTGTCTGAACATATTTATGATGAACCATATGAAGAGAAGGAGAAGGCAGATAAAAATGAGGAAAAGGAACATGTTAGGAGAGTAAAGAAGGTAGTACAAAGAAAAGAAAATAGTGAGGGTAAGAGAAAGGAGAAGGATCAAAAGGCCTTCTTGGCCACAGATTGGAACGATGATGACCTGTCCCCTGGGGATTGGGATGATTTAGAGGAACAAGCGGCACATTATCATGATGATGATGAGCTAATCCTTCCAGTAAAAAGGAAGGTGGTTAAGAAGAAACCTCAGGCACCCAGGAGGAAACCCATGCCTCCGGTGGGTTTTGCAGGAGCGATGGCAGAGGCCAGGGAAAAGGGAGACTTGACTTTTACGTTTCCTGTAGTTTTTATGGGAGATAGTGATGATGATGATACGCCTGTTTGGGAACCGCTGCCTTTAAAAACCTTAAAGGAATTGCAATTGGCAGTTAAGACCATGGGACCATCTGCTCCATACACCTTGCAGGTGGTAGACATGGTAGCTAGTCAATGGCTTACCCCGAGTGATTGGCACCAAACAGCCAGAGCTACCCTATCTCCTGGAGATTATGTTCTATGGAGGACTGAATATGAAGAGAAAAGTAAAGAGACAGTACAAAAGGCTGCAGGCAAGCGAAAGGGCAAGGTCTCCCTTGACATGTTACTAGGGACTGGTCAGTTCCTGTCCCCTTCTTCTCAGATCAAACTATCTAAAGATGTCTTAAAAGATGTCACCACCAATGCTGTGTTAGCATGGAGAGCAATTCCGCCTCCTGGAGTCAAAAAGACTGTGTTAGCAGGATTAAAGCAGGGAAATGAAGAATCTTATGAAACCTTCATTTCAAGGCTCGAGGAAGCTGTCTACAGAATGATGCCAAGAGGAGAAGGGTCAGATATATTGATCAAACAATTGGCGTGGGAAAATGCAAATTCATTGTGTCAGGATCTCATCCGTCCAATACGCAAAACAGGAACTATTCAGGATTACATTCGTGCTTGCCTAGACGCTTCTCCCGCAGTTGTTCAGGGTATGGCATATGCAGCAGCCATGAGAGGACAAAAGTATTCTACTTTCGTAAAACAGACATATGGTGGGGGAAAAGGGGATCAAGGATCAGTAGGACCGGTTTGTTTTTCCTGTGGTAAAACAGGACACATAAAGAAAGACTGTAAGGAGGAGAAGGGCTCTAAAAGGGCCCCTCCTGGGCTCTGTCCCAGGTGCAAGAAGGGCTACCACTGGAAGAGTGAGTGTAAATCTAAGTTTGACAAGGATGGGAATCCGCTTCCCCCCTTAGAAACTAATGCTGAAAATTCAAAAAACTTGTAAAGGGGCAGTCCCCTAGCCCCACTCAAAAGGGGGATAAAGCTAAGGACTCAGGATTAAATCCTGAAGCCCCACCTTTCACGATACATGATTTGCCTCGAGCCACCCCTGGAAGTGCAGGTTTAGACCTGTCATCACAGAAGGATTTGATCCTCTCTCTAGAAGATGGAGTATCATTAGTACCCACCTTAGTGAAAGGTACCCTCCCTGAAGGGACTACTGGATTAATAATAGGTAGGAGTTCCAATTATAAAAAGGGACTCGAAGTTTTACCAGGGGTCATTGACTCCGATTTCCAAGGAGAAATCAAGGTTATGGTTAAGGCCGCAAAGAATGCGGTCATTATTCACAAAGGAGAAAGAATAGCACAACTACTGTTGTTGCCATATTTAAAGTTGCCCAATCCTATAATCAAGGAAGAACGAGGCTCAGAAGGCTTCGGATCAACAAGTCATGTGCATTGGGTACAGGAAATAAGTGATTCCAGACCCATGCTTCATATTTACTTAAATGGAAGAAGATTCCTCGGTCTCTTAGATACCGGGGCAGACAAAACTTGCATAGCAGGCAGAGACTGGCCAGCTAATTGGCCTATTCACCAAACTGAGAGTTCTCTTCAAGGTTTAGGCATGGCCTGTGGGGTGGCGCGTAGTAGTCAGCCGCTCCGCTGGCAACATGAGGATAAGTCAGGGATTATACATCCTTTTGTGATCCCTACACTGCCTTTCACCTTATGGGGAAGAGACATTATGAAAGAAATAAAGGTCAGATTAATGACAGACTCACCAGATGATTCACAGGATTTATGATAGGGGCCATTGAGAGCAATCTCTTTGCAGACCAAATATCTTGGAAATCGGACCAGCCTGTATGGCTTAATCAATGGCCCCTTAAACAAGAAAAGTTACAGGCTTTACAGCAATTAGTGACAGAACAACTACAACTGGGCCACCTAGAAGAGAGCAATAGCCCTTGGAATACACCTGTTTTTGTTATTAAAAAGAAGTCAGGAAAATGGAGACTGTTACAGGATCTACGTGCAGTTAATGCTACAATGCACGATATGGGAGCATTACAACCAGGCTTGCCGTCCCCTGTAGCAGTCCCTAAAGGATGGGAAATAATCATAATAGATCTACAAGATTGTTTCTTTAATATAAAACTACATCCTGAGGATTGTAAAAGATTTGCTTTTAGTGTGCCCTCTCCTAATTTTAAGAGGCCTTATCAAAGATTCCAATGGAAAGTCTTGCCCCAGGGTATGAAAAATAGCCCTACTTTATGTCAAAAATTTGTAGACAAAGCTATACTGACTGTAAGGGATAAATATCAAGACTCATACATTGTGCATTACATGGATGATATTCTTTTGGCTCACCCATCGAGAGCCATTGTTGATGAGATACTTACTTCCATGATACAGGCCCTTAATAAACATGGCCTCATAATATCCACAGAAAAGATTCAAAAATACGATAATCTCAAATATTTGGGAACTCATATACAGGGTGATGTTGTGTCCTATCAAAAATTACAGATTAGGACAGATAAATTAAGAACCTTAAATGATTTTCAAAAGTTGTTAGGGAATATTAATTGGATACGTCCTTTTTTAAAATTAACTACGGGAGAGTTAAAGCCTCTCTTTGAAATCCTTAATGGAGATTCTAATCCTATCTCAATAAGAAAACTTACTCCAGAGGCGTGCAAAGCTCTTCAATTAGTAAATGAGAGACTATCTACTGCTCGGGTAAAGAGGCTAGATCTATCACAGCCTTGGTCTCTATGTATATTAAAGACTGAATATACCCCCACAGCATGCCTATGGCAAAATGGAGTCCTAGAATGGATACATTTGCCTCACATTTCACCAAAAGTGATTACTCCTTATGATATCTTTTGTACACAACTTATTATTAAGGGCCGACACCGCTCTAAAGAATTGTTTAGTAAAGACCCTGATTATATTGTTGTACCCTATACCAAAGTTCAATTTGATCTCCTATTACAAGAAAAGGAGGATTGGCCTATCTCCCTATTAGGGTTCTTGGGAGAGGTTCAATTCCATCTTCCAAAAGACCCTCTGCTCACATTTACCCTACAAACTGCCATTATTTTTCCTCATATAACCTCTACCACCCCCCTAGAAAAAGGAATTGTCATTTTTACGGACGGTTCAGCAAGTGGCCGTTCTGTAACATACATACAAGGAAGAGAACCTATAATTAAGGAAAATACACAAAACACAGCACAACAGGCTGAGATTGTGGCAGTCATTACAGCCTTTGAGGAAGTGAGTCAACCCTTTAATTTGTATACTGATTCTAAATATGTTACTGGGTTGTTTCCCGAAATCGAAACTGCAACTTTGTCACCCAGAACAAAAATTTACACAGAACTGAGACATTTACAAAGGTTAATCCACAAGAGACAAGAAAAATTTTACATTGGTCATATCAGAGGACACACTGGACTTCCCGGTCCTTTGGCACAAGGAAATGCCTATGCAGATTCTTTAACAAGAATTCTGACCGCTTTAGAGTCAGCTCAAGAAAGCCACGCACTACATCATCAGAATGCAGCGGCGCTTAGGTTTCAGTTTCATATCACTCGTGAACAGGCACGAGAAATAGTAAAATTGTGCCCCAATTGCCCTGACTGGGGGCACGCGCCACAACTAGGAGTAAACCCCAGGGGCCTTAAGCCCCGAGTCCTATGGCAAATGGATGTTACTCATGTCTCAGATTTTGGAAAATTAAAGTATGTACATGTGACAGTAGACACCTATTCTCATTTTACTTTCGCTACAGCCCGAACGGGCGAAGCAACCAAAGATGTGTTACAACATTTGGCTCAAAGCTTTGCATACATGGGTATTCCTCAAAAAATTAAAACAGATAATGCCCCTGCATATGTGTCTCGTTCAGTACAAGAATTTCTGGCTAGATGGAAAATATCTCATGTTACGGGGATTCCTTACAATCCTCAAGGACAGGCCATTGTTGAACGAACGCATCAAAATATAAAGGCGCAGCTTAATAAACTTCAAAAGGCAGGAAAGTACTATACACCCCACCATCTATTGGCACATGCTCTTTTTGTGCTAAATCATGTGAATATGGATAATCAGGGCCATACAGCGGCCGAAAGACATTGGAGTCCAATTGCGGCCGATCCAAAACCTATGGTAATGTGGAAAGATCTTCTCACAGGGTCCTGGAAAGGACCCGATGCCCTAATAACAGCCGGACGAGGCTATGCTTGTGTTTTTCCACAGGATGCCGAATCGCCAATTTGGGTCCCTGACCGATTCATCCGACCTTTCACTGAGCGGAAAGGACCGACGCCCACGTCTGGCACTACGGAGAAAACGCCGCCGCGAAATGAGAAAAATCACCAAGAAGGTCCGGAAGCTGACCCTAGACTCCATCAAAGAGAAGACGGCTTGGCAACAACTACAGGCGTTGATCTCCGAAGCGGAGGAGGTTCTTAAAACCTCACAAACTCCACAAACCTCTCTAACCTTATTTCTTGCTTTGTTGTCTGTCCTTGGCCCTTTGCCTGTGGTCGGGGAAAGTTATTGGGCTTACCTACCAAAACCACCAATTCTCCATCCCGTAGGATGGGGAAGTACAGACCCCATTAGAGTTTTGACAAATCAAACCATGTATTTGGGGGGCTCGCCTGACTTTCATGGGTTTAGAAACATGTCTGGTAATGTACATTTTGAGGGGAAGTCTGATACGCTCCCCATTTGCTTTTCCTTCTCCTTTTCTACCCCTACGGGCTGCTTTCAAGTAGATAAGCAAGTATTTCTTTCTGATACACCCACGGTTGATAATAATAAACCTGGGGGAAGGGGTGATAAAAGGCGTATGTGGGAACTTTGGTTGACTACTTTGGGGAACTCGGGGGCCAATACCAAGCTGGTCCCTATAAAAAAGAAGTTGCCCCCCAAATACCCTCACTGCCAGATCGCCTTTAAGAAGGACGCCTTCTGGGAGGGAGACGAGTCTGCTCCTCCACGGTGGTTGCCTTGCGCCTTCCCTGACCAGGGGGTGAGTTTTTCTCCTAAGGGGGCCCTTGGGCTACTTTGGGATTTCTCCCTTCCCTCGCCTAGTATAGATCAGTCAGAACAAATTAAGAACAAAAAGGATCTATTTGGCAATTATACTCCCCCTGTCAATAAAGAGGTTCATCGATGGTATGAAGCAGGATGGGTAGAACCTACCTGGTTCTGGGAAAACTCTCCTAAAGATCCCAATGATAGAGACTTTACTGCTTTAGTTCCCCATATGGAATTGTTTCGCTTAGTTGCAGCCTCAAGAAATCTTATTCTTAAAAGGCCAGGATTTCAAGAACATGAGATGATTTCAACATCTGCCTGTGTTACTTATCCTTATGCCATATTATTAGGATTACCTCAATTAATAGATATAGAAAAAAGAGGATCTACTTTTCATATTTCCTGTTCCTCTTGTAGATTAACTAATTGTTTAGACTCTTCTGCCTACGACTATGCAGCAATCATAGTCAAAAGGCCGCCATACGTGCTGCTACCTGTAGATATTGGTGATGAACCATGGTTTGATGATTCTGCCATTCAAACCTTTAGGTATGCCTCAGATTTAATCCGAGCTAAGCGATTCGTCGCAGCCATTATTCTGGGCATATCTGCCTTGATTGCTATTATTACTTCCTTTGCTGTAGCTACTACTGCCTTAGTTAAGGAGATGCAAACTGCTACGTTTGTTAATAATCTTCATAGAAATGTTACATTAGCCTTATCTGAACAAAGAATAATAGATTTAAAATTAGAAGCTAGACTTAATGCTTTAGAAGAAGTAGTTTTAGAGTTGGGACAAGATGTGGCAAACTTAAAGACCAGAATGTCCACTAAGTGTCATGCAAATTATGATTTTATCTGCGTTACACCTTTACCATATAATGCTTCTGAGAGCTGGGAAAGAACCAAAGCTCATTTACTGGGCATTTGGAATGACAATGAGATTTCATATAACATACAAGAATTAACCAACCTGATTAGTGATATGAGCAAACAACATATTGACGCAGTGGACCTCAGTGGCTTGGCTCAGTCCTTTGCCAACGGAGTGAAGGCTTTAAATCCATTAGATTGGACACAATATTTTATTTTTATAGGAGTGGGAGCCCTGCTTTTAGTCATTGTACTTATGATTTTCCCCATTGTTTTCCAGTGCTTTGCGAAGAGCCTTGACCAAGTGCAGTCAGATCTTAACGTGCTTCTTTTAAAAAAGAAAAAAGGGGGAAATGCCGCGCCTGCAGCAGAAATGGTTGAACTCCCGAGAGTGTCCTACACTTAGGAGAGAAGCAACTAAGGGGTTGTTTCCCACCAAGGACGACCCGTCTGTGTGCACGCGGATGAGCCCATCAGACAAAGACCTACTCATTTTCTGCTGCAAACTTGGCATGGCTCTGCTCTGCCTGGGGCTATTGGGGGAAGTTGTGGTTTGTGCTTGCAGGGTTCTCACCCTTGATTCTTTTAATAGTTCTTCTATGCAAGATCACAATCTAAACAATTCGGAGAACTCGACCTTCCTCCTGGGGCAAGGACCACAGCCAACTTCCTTTTACAAGCCACACCGACTTTGTCCTTCAGAAATAGAAATAAGAATGCTTGCTAAAAATTATACTTTTACTAATAAGACCAATCCAATAGGTCGATTATTAATCACTATGTTAAGAAATAAATCTCTTTCTTTCAGTACTATATTTAATCAAGTTCAAAGGTTGGAAATGGGAATAGAAAATAGAAAGAGACGCTCAACCTCAGTCAAAGAACAGGTGCAAGAACTATCGGCCACAGGCCTAGAAGTAAAAGAGGGAAAAAGGAGTGTGTTTGTCAAAATAGGAGACAGGTGGTGGCAACCAGGGACTTATAGGGGACCTTACATCTACAGACCAACAGATGCCCCGTTACCATATACAGGAAGATATGATTTAAATTTTGATAGGTGGGTCACAGTCAATGGCTATAAAGTGTTATACAGATCCCTCCCCTTTCGTGAAAGACTCGCCAGAGCTAGACCTCCTTGGTGTGTGTTAACTCAAGAAGAAAAAGACGACATGAAACAACAGGTACATGATTATATTTATCTAGGAACAGGAATGAACTTCTGGGGAAAGATATTTGATTACACCGAGGAGGGAGCTATAACAAAAATTCTAGATAATATGAAATATACTCGTGGGGGTCGCATTGGCTTCGATCCCTTTTAAAACATTTATGAGTACAAATAGGTCTACCTTGCGGTTCCCAAGGTTTAAGTAAGTTCATGGTTACAAACTGCTCTTAAAACAAGGATGTGAGACAAGTGGTTTCCTGACTTGGTTAGGTATCAAATGTTTTGATCTAGGCTCTGAGTGTTCTATCCCCTATGTTCTTTTGGAACCTATCCAAGTCTTATGTAAATGCTTATGTAAACCATGATATATAAGAGTGCTGATTTTTTGAGTAAACTCGCAACAGTCCTAACATTCATCTCTCGTGTGTTTGTGTCTGTTCGCCATCCCGTCTCCGCTCGTCACTTATCCTTCACTTTCCAGAGGGTCCCCCCGCAGACCCCGGTGACCCTCAGGTCGGCCGACTGCGGCA
>Mtv35
TGCCGCGCCTGCAGCAGAAATGGTTGAACTCCCGAGAGTGTCCTACACTTAGGAGAGAAGCAACTAAGGGGTTGTTTCCCACCAAGGACGACCCGTCTGTGTGCACGCGGATGAGCCCATCAGACAAAGACCTACTCATTTTCTGCTGCAAACTTGGCATAGCTCTGCTTTGCCTGGGGCTATTGGGGGAAGTTGCGGTTCGTGCTCGCAGGGCTCTCACCCTTGATTCTTTTAATAGTTCTTCTGTGCAAGATTACAATCTAAACTATTCGGAGAACTCGACCTTCCTCCTGGGGCAAGGACCACAGCCAACTTCCTCTTACAAGCCACACCGATTTTGTCCTTCAGAAATAGAAATAAGAATGCTTGCTAAAAATTATATCTTTACCAATAAGACCAATCCAATAGGTCGATTATTAATCACTATGTTAAGAAATGAATCTTTGCCTTTTAGTACTATATTTAGTCATATTCAAAAATTAGAAATGGGAATAGAAAATAGAAAGAGACGCTCAACCTCAGTCAAAGAACAGGTGCAAGAACTATCGGCCACAGGCCTAGAAGTAAAAGAGGGAAAAAGGAGTGTGTTTGTCAAAATAGGAGACAGGTGGTGGCAACCAGGGACTTATAGGGGACCTTACATATACAGACCAACAGATGCCCCGTTACCATATACAGGAAGATATGATTTAAATTTTGATAGGTGGGTCACAGTCAATGGCTATAAAGTGCTATACAGATCCCTCCCCTTTCGTGAAAGACTCGCCAGAGCTAGACCTCCTTGGTGTGTGTTAACTCAAGAAGAAAAAGACGACATGAAACAACAGGTACATGATTATATTTATCTAGGAACAGGAATGAACTTCTGGGGAAAGATATTTGATTACACCGAGGAGGGAGCTATAACAAAAATTCTAGATAATATGAAATATACTCGTGGGGGTCGCATTGGCTTCGATCCCTTTTAAAACATTTATGAGTACAAATAGGTCTACCTTGCGGTTCCCAAGGTTTAAGTAAGTTCATGGTTACGAACTGCTCTTAAAACAAGGATGTGAGACAAGTGGTTTCCTGACTTGGTTAGGTATCAAATGTTTTGATCTAGGCTCTGAGTGTTCTATCCCCTATGTTCTTTTGGAACCTATCCAAGTTTTATGTAAATGCTTATGTAAACCATGATATAAAAGAGTGCTGATTTTTTGAGTAAACTTGCAACAGTCCTAACATTCATCTCTCGTGTGTTTGTGTCTGTTCGCCATCCCGTCTCCGCTCGTCACTTATCCTTCACTTTCCAGAGGGTCCCCCCGCAGACCCCGGTGACCCTCAGGTCGGCCGACTGCGGCAGCTGGCGCCCGAACAGGGACCCTCGGATAAGTGACCCTTGTCTCTATTTCTACTACTTGGTGTTCGTCTCGTATTGTCTCTTTCTTGTCTGGCTATCATCACAAGAGCGGAACGGACTCACCACAGGGAGCTGCAGTCCCGCCTACGGAGGAGAGGTAGGTTACGGTGAGCCATTGGATATGGGGGTCTCGGGCTCAAAAGGGCAGAAACTCTTCGTTTCTGTACTACAAAGGCTTCTCTCAGAGAGGGGTCTTCATGTGAAAGAGAGCAGTGCAATAGAATTTTATCAGTTCCTAATAAAGGTTTCCCCTTGGTTTCCTGAAGAGGGAGGGTTAAATTTACAGGATTGGAAAAGGGTAGGAAGAGAGATGAAGAGGTATGCAGCAGAGCATGGGACAGATAGCATACCGAAGCAAGCTTACCCCATTTGGCTTCAGTTAAGAGAGATACTAACAGAACAATCAGACTTGGTCTTGCTATCCGCAGAAGCCAAGTCTGTGACCGAAGAAGAATTAGAAGAAGGTTTAACAGGACTGCTATCGACAAGTTCACAAGAAAAAACTTATGGGACCAGGGGAACAGCATACGCAGAAATAGATACAGAGGTAGACAAGTTGTCTGAACATATTTATGATGAACCATATGAAGAGAAGGAGAAGGCAGATAAAAATGAGGAAAAGGAACATGTTAGGAGAGTAAAGAAGGTAATACAAAGAAAAGAAAATAGTGAGGGTAAGAGAAAGGAGAAGGATCAAAAGGCCTTCTTAGCCACAGATTGGAACGATGATGACCTGTCCCCTGGGGATTGGGATGATTTAGAGGAACAAGCGGCACATTATCATGATGATGAGGTGATCTTTCCAGTGAAGAGGAAGGTGGTTAAGAAGAAACCTCAGGTGCCCAGGAGAAAACCCCTGCCTCCGGTGGGTTTTGCAGGAGCGATGGCAGAGGCCAGGGAAAAGGGAGACTTAACTTTTACGTTTCCTGTAGTTTTTATGGGAGATAGTGATGATGATGATACACCTGTTTGGGAACCGCTGCCGTTAAAAACTTTAAAGGAATTACAATTGGCAGTTAAGACCATGGGACCATCTGCCCCATACACCTTACAGGTGGTAGACATGGTAGCTAGCCAATGGCTTACCCCGAGTGATTGGCACCAAACAGCCAGAGCTACCCTATCTCCTGGAGATTATGTTCTATGGAGGACTGAATATGAAGAGAAAAGTAAAGAAACAGTACAAAAGGCTGTAGGCAAGCGAAAGGGCAAGGTCTCCCTTGACATGTTACTGGGGACTGGTCAGTTCCTGTCCCCTTCTTCTCAGATCAAGTTGTCTAAGGATGTCTTAAAAGATGTCACCACAAATGCTGTGTTAGCATGGAGAGCAATTCCACCTCCTGGAGTTAAAAAGACTGTATTAGCAGGATTAAAACAGGGAAATGAAGAATCTTATGAAACCTTCATTTCAAGGCTCGAGGAAGCTGTTTACAGAATGATGCCAAGAGGAGAAGGGTCGGATATATTGATCAAACAATTGGCGTGGGAAAATGCAAATTCGTTGTGTCAGGATCTCATCCGTCCTATACGCAAAACAGGAACTATACAGGATTACATTCGTGCTTGCCTAGACGCTTCTCCCGCAGTCGTTCAGGGTATGGCATATGCAGCAGCCATGAGAGGACAAAAGTATTCTACTTTCGTAAAACAGACATATGGTGGGGGAAAAGGGGATCAAGGATCAGTAGGACCGGTTTGTTTTTCCTGTGGTAAAACAGGACACATAAAAAAAGACTGTAAGGAGGAGAAGGGCTCTAAAAGGGCCCCTCCTGGGCTCTGTCCCAGGTGCAAGAAGGGCTACCACTGGAAGAGTGAGTGTAAATCTAAGTTTGACAAGGATGGGAATCCGCTTCCCCCCTTGGAAACTTATGCTGAAAATTCAAAAAACTTGTAAAGGGGCAGTCCCCTAGCCCCACTCAAAAGGGGGATAGAGTTAAGGGCTCAGGATTAAATCCTGAAGCCCCACCTTTCACAATACATGATTTGCCTCGAGCCACCCCTGGAAGTGCAGGTTTAGATCTATCATCACAGAAGGACTTGATCCTCTCCCTAGAAGATGGAGTATCGTTAGTACCCACCTTAGTGAAAGGTACCCTCCCTGAAGGGACTACTGGATTAATAATAGGTAGAAGTTCCAATTATAAAAAGGGACTTGAGGTTCTACCAGGAGTCATTGACTCCGATTTCCAAGGAGAAATCAAGGTTATGGTTAAGGCCGCTAAAAATGCGGTCATCATCCACAAAGGAGAAAGAATAGCACAATTACTGCTGCTGCCATATTTAAAGTTGCCCAATCCTATAATCAAGGAAGAATGAGGCTCAGAAGGCTTCGGATCGACAAGTCATGTGCATTGGGTACAGGAAATAAGTGATTCCAGACCTATGCTCCATATTTACTTAAATGGAAGAAGATTCCTCGGTCTCTTAGATACCGGGGCTGACAAAACTTGCATAGCAGGTAGAGACTGGCCAGCTAATTGGCCTATTCACCAAACTGAAAGTTCTCTTCAAGGTTTAGGCATGGCCTGTGGGGTGGCGCGTAGTAGTCAGCCGCTCCGCTGGCAACATGAGGATAAATCAGGGATTATACATCCTTTCGTGATCCCTACACTGCCCTTTACCTTGTGGGGAAGAGACATTATGAAAGAGATAAAGGTCAGATTAACGACTGACTCACCAGATGATTCACAGGATTTATGATAGGGGCCATTGAGAGCAATCTCTTTGCAGACCAAATATCTTGGAAATCAGACCAGCCTGTATGGCTTAATCAATGGCCCCTTAAACAAGAAAAGTTACAGGCTTTACAACAGTTAGTGATAGAACAATTACAATTGGGCCACCTAGAAGAGAGCAATAGCCCTTGGAATACACCTGTTTTTGTTATTAAAAAGAAGTCAGGAAAATGGAGATTGTTACAGGACCTACGTGCGGTTAATGCTACAATGCATGATATGGGAGCATTACAACCAGGCTTGCCGTCCCCTGTAGCAGTCCCTAAAGGATTTATTTGGAAATTATACTCCCCCGGTCAATAAAGAAGTTCATCGATGGTATGAAGCAGGATGGGTAGAGCCTACCTGGTTCTGGGAAAATTCTCCTAAAGATCCCAATGACAGAGATTTTACTGCTTTAGTTCCCCATACAGAATTGTTTCGCTTAGTAGCAGCCTCAAGACATCTTATTCTCAAAAGGCCAGAATTTCAAGAACATGAGATGATTTCAACATCTGCCTGCGTTACTTATCCCTATGCTATATTATTAGGATTACCTCAGTTAATAGATATAGAGAAAAGAGGATCTACTTTTCATATTTCCTGTTCCTCTTGTAGATTAACTAATTGTTTAGACTCTTCTGCCTACGACTATGCAGCAATCATAGTCAAAAGGCCGCCATACGTGCTGCTACCTGTAGATATTGGTGATGAACCATGGTTTGATGATTCTGCCATTCAAACCTTTAGGTATGCCTCAGATTTAATCCGAGCTAAGCGATTCGTCGCAGCCATTATTCTGGGCATATCTGCCTTGATTGCTATTATTACTTCCTTTGCTGTAGCTACTACTGCCTTAGTTAAGGAGATGCAAACTGCTACGTTTGTTAATAGTCTTCATAGAAATGTTACATTAGCCTTATCTGAACAAAGAATAATAGATCTAAAATTAGAAGCTAGACTTAATGCTTTAGAAGAAGTAGTTTTAGAGTTGGGACAAGATGTGGCGAATTTAAAGACCAGAATGTCCACTAAGTGTCATGCAAATTATGACTTTATCTGCGTTACACCTTTACCATATAACGCTTCTGAGAGCTGGGAAAAGACCAAAGCTCATTTACTGGGCATTTGGAATGACAATGAGATTTCATATAACATACAAGAATTAACCAACCTGATTAGTGATATGAGCAAACAACATATTGACGCAGTGGACCTCAGTGGCTTGGCTCAGTCCTTTGCCAACGGAGTGAAGGCTTTAAATCCATTAGATTGGACACAATATTTCATTTTTATAGGAGTTGGAGCCCTGCTTTTGGTCATTGTACTTATGATTTTCCCCATTGTTTTCCAGTGCTTTGCGAAGAGCCTTGACCAAGTGCAGTCAGATCTTAACGTGCTTCTTTTAAAAAAGAAAAAAGGGGGAAATGCCGCGCCTGCAGCAGAAATGGTTGAACTCCCGAGAGTGTCCTACACTTAGGAGAGAAGCAACTAAGGGGTTGTTTCCCACCAAGGACGACCCGTCTGTGTGCACGCGGATGAGCCCATCAGACAAAGACCTACTCATTTTCTGCTGCAAACTTGGCATAGCTCTGCTTTGCCTGGGGCTATTGGGGGAAGTTGCGGTTCGTGCTCGCAGGGCTCTCACCCTTGATTCTTTTAATAGTTCTTCTGTGCAAGATTACAATCTAAACTATTCGGAGAACTCGACCTTCCTCCTGGGGCAAGGACCACAGCCAACTTCCTCTTACAAGCCACACCGATTTTGTCCTTCAGAAATAGAAATAAGAATGCTTGCTAAAAATTATATCTTTACCAATAAGACCAATCCAATAGGTCGATTATTAATCACTATGTTAAGAAATGAATCTTTGCCTTTTAGTACTATATTTAGTCATATTCAAAAATTAGAAATGGGAATAGAAAATAGAAAGAGACGCTCAACCTCAGTCAAAGAACAGGTGCAAGAACTATCGGCCACAGGCCTAGAAGTAAAAGAGGGAAAAAGGAGTGTGTTTGTCAAAATAGGAGACAGGTGGTGGCAACCAGGGACTTATAGGGGACCTTACATATACAGACCAACAGATGCCCCGTTACCATATACAGGAAGATATGATTTAAATTTTGATAGGTGGGTCACAGTCAATGGCTATAAAGTGCTATACAGATCCCTCCCCTTTCGTGAAAGACTCGCCAGAGCTAGACCTCCTTGGTGTGTGTTAACTCAAGAAGAAAAAGACGACATGAAACAACAGGTACATGATTATATTTATCTAGGAACAGGAATGAACTTCTGGGGAAAGATATTTGATTACACCGAGGAGGGAGCTATAACAAAAATTCTAGATAATATGAAATATACTCGTGGGGGTCGCATTGGCTTCGATCCCTTTTAAAACATTTATGAGTACAAATAGGTCTACCTTGCGGTTCCCAAGGTTTAAGTAAGTTCATGGTTACGAACTGCTCTTAAAACAAGGATGTGAGACAAGTGGTTTCCTGACTTGGTTAGGTATCAAATGTTTTGATCTAGGCTCTGAGTGTTCTATCCCCTATGTTCTTTTGGAACCTATCCAAGTTTTATGTAAATGCTTATGTAAACCATGATATAAAAGAGTGCTGATTTTTTGAGTAAACTTGCAACAGTCCTAACATTCATCTCTCGTGTGTTTGTGTCTGTTCGCCATCCCGTCTCCGCTCGTCACTTATCCTTCACTTTCCAGAGGGTCCCCCCGCAGACCCCGGTGACCCTCAGGTCGGCCGACTGCGGCA
>Mtv36
TGCCGCGCCTGCAGCAGAAATGGTTGAACTCCCGAGAGTGTCCTACACTTAGGAGAGAAGCAACTAAGGGGTTGTTTCCCACCAAGGACGACCCGTCTGTGTGCACGCGGATGAGCCCATCAGACAAAGACCTACTCATTTTCTGCTGCAAACTTGGCATGGCTCTGCTCTGCCTGGGGCTATTGGGGGAAGTTGTGGTTTGTGCTTGCAGGGTTCTCACCCTTGATTCTTTTAATAGTTCTTCTATGCAAGATCACAATCTAAACAATTCGGAGAACTCGACCTTCCTCCTGGGGCAAGGACCACAGCCAACTTCCTCTTACAAGCCACACCGACTTTGTCCTTTAGAAATAGAAATAAGAATGCTTGCTAAAAATTATACCTTTACCAATAAGACCAATCCAATAGGTCGATTATTAATCACTATGTTAAGAAATGAATCTCTTTCTTTCAGTACTATATTTAATCAAGTTCAAAGATTGGAAATGGGAATAGAAAATAGAAAGAGACGCTCCACCACAGTTGAGGAGCAGGTGCAAGGACTATTGACCGCAGGCCTAGAAGTCAAAAAGGGAAAGAAAAATGTATTTGTTAAAATAGGAGACAGGTGGTGGCAACCAGGGACTTATAGGGGACCCTACATCTACAGACCAACAGATGCCCCGTTACCATATACAGGAAGATATGATTTAAATTTTGATAGGTGGGTCACAGTCAATGGCTATAAAGTGTTATACAGATCCCTCCCCTTTCGCGAAAGACTCGCCAGAGCTAGACCTCCTTGGTGTGTGTTGACTCAGGAAGAAAAGGACGATATGAAACAACAGGTACATGATTATATTTATCTAGGAACAGGAATGAACTTCTGGGGAAAGATATTTGATTACACCGAAGAGGGAGCTATAACAAAAATTCTAGATAATATGAAATATACTCATGGAGGTCGCATTGGCTTCGATCCCTTTTAAAAACATTTATGAGTACAAATAGGTCTACCTTGCGGTTCCCAAGGTTTAAGTAAAGTTCATGGTTACGAACTGCTCTTAAAACAAGGATGTGAGACAAGTGGTTTCCTGACTTGGTTTGGTATCAAATGTTTTGATCTAAGCTCTGAGTGTTCTATCCCCTATGTTCTTTTGGATTCTATCCAATTCTTATGTAAATGCTTATGTAAACTATGATATAAAAGAGTGCTGAATTTTGAGTAAACTTGCAACAGTCCTAACATTCATCTCTCGTGTGTTTGTGTCTGTTCGCCATCCCGTCTCCGCTCGTCACTTATCCTTCACTTTCCAGAGGGTCCCCCCGCAGACCCCGGTGACCCTCAGGTCGGCCGACTGCGGCAGCTGGCGCCCGAACAGGGACCCTCGGATAAGTGACCCTTGTCTCTATTTCTACTATTTGGTGTTCGTTTTATATTGTCTCTTTCTTGTCTGGCTATCATCACAAGAGCGGAACGGACTCACCACAGGGAGCTGCAGTCCCGCCTACGGAGGAGAGGTAGGTTACGGTGAGCCATTGGAAATGGGGGTCTCGGGCTCAAAAGGGCAGAAACTCTTCGTTTCTGTGCTACAAAGACTTCTCTCAGAGAGGGGTCTCCATGTGAAGGAGAGCAGTGCAATAGAATTTTATCAGTTCCTAATAAAGGTTTCCCCTTGGTTTCCTGAAGAGGGAGGATTAAATTTACAGGATTGGAAAAGGGTAGGAAGAGAAATGAAGAGGTATGCAGCGGAACATGGGACAGACAGCATACCGAAGCAAGCTTACCCCATCTGGCTTCAGTTGAGAGAGATACTGACAGAACAATCAGACTTGGTCTTGTTATCCGCTGAGGCCAAGTCTGTGACTGAGGAAGAATTGGAAGAAGGTTTAACGGGACTGCTGTCAACAAGTTCACAGGAAAAAACATATGGGACCAGGGGAACAGCATATGCAGAAATAGATACAGAGTTAGACAAGTTGTCTGAACATATTTATGATGAACCATATGAAGAAAAGGAGAAGACAGATAAAAATGAGGAAAGGGACCATGTTAGAAGAGTAAAGAAGGTAGTACAAAGAAAAGAAAATAGTGAGGGTAAGAGAAAGGAGAAGGAACAGAAAGCCTTTTTGGCCACAGATTGGAACGATGATGACCTGTCCCCTGGGGATTGGGATGATTTGGAGGAACAAGCGGCACATTATCATGATGATGAGGTGATCTTTCCAGTGAAGAGGAAGGTGGTTAAGAAGAAACCTCAGGTGCCCAGGAGAAAACCCCTGCCTCCGGTGGGCTTTGCGGGAGCGATGGCAGAGGCCAGGGAAAAGGGAGACTTAACTTTTACGTTTCCTGTAGTTTTTATGGGAGATAGTGATGATGATGATACACCTGTTTGGGAACCGCTGCCGTTAAAAACCTTAAAAGAATTACAATTGGCAGTTAAGACCATGGGACCATCCGCTCCATACACCTTGCAGGTGGTAGACATGGTAGCTAGCCAATGGCTTACCCCGAGTGATTGGCACCAAACAGCTAGAGCTACCTTATCTCCTGGAGATTATGTTTTATGGAGGACCGAATATGAAGAAAAAAGTAAAGAAACAGTACAAAAGGCCGCAGGCAAGCGAAAGGGCAAGGTCTCCCTTGACATGTTACTGGGGACTGGTCAGTTCCTGTCCCCTTCTTCTCAGATCAAATTGTCTAAGGATGTCTTAAAAGATGTCACCACAAATGCTGTATTAGCATGGAGAGCAATTCCACCTCCTGGAGTTAAAAAGACTGTATTAGCAGGATTAAAACAGGGAAATGAAGAATCTTATGAAACCTTCATTTCAAGGCTCGAGGAAGCTGTTTACAGAATGATGCCAAGAGGAGAAGGGTCAGATATATTGATCAAACAATTGGCGTGGGAAAATGCAAATTCGTTGTGTCAGGATCTTATCCGTCCTATACGCAAAACAGGAACTATACAGGATTACATTCGTGCTTGCCTAGACGCTTCTCCCGCAGTCGTTCAGGGTATGGCATATGCAGCAGCCATGAGAGGACAAAAGTATTCTACTTTCGTAAAACAGACATATGGTGGGGGAAAAGGGGATCAAGGATCAGTAGGACCGGTTTGTTTTTCCTGTGGTAAAACAGGACACATAAAGAAAGACTGTAAGGAGGAGAAGGGCTCTAAAAGGGCCCCTCCTGGGCTCTGTCCCAGGTGCAAGAAGGGCTACCACTGGAAGAGTGAGTGTAAATCTAAGTTTGACAAGGATGGGAATCCGCTTCCCCCCTTGGAAACTAATGCTGAAAATTCAAAAAACTTGTAAAGGGGCAGTCCCCTAGCCCCACTCAAAAGGGGGATGGAGTTAAGGGCTCAGGATTAAATCCTGAAGCCCCACCTTTCACAATACATGATTTGCCTCGAGCCACCCCTGGAAGTGCAGGTTTAGACCTGTCATCTCAGAAGGATTTGATCCTCTCTCTAGAAGATGGAGTATCGCTAGTACCCACCTTAGTGAAAGGTACCCTCCCTGAAGGGACTACTGGATTAATAATAGGTAGAAGTTCCAATTATAAAAAGGGACTTGAGGTTCTACCAGGAGTCATTGACTCCGATTTCCAAGGAGAAATCAAGGTTATGGTTAAGGCCGCTAAAAATGCGGTCATCATCCACAAAGGAGAAAGAATAGCACAATTACTGCTGCTGCCATATTTAAAGTTGCCCAATCCTATAATCAAGGAAGAACGAGGCTCAGAAGGCTTCGGATCAACAAGTCATGTGCATTGGGTACAGGAAATAAGTGATTCCAGACCTATGCTCCATATTTACTTAAATGGAAGAAGATTCCTCGGTCTCTTAGATACCGGGGCTGACAAAACTTGCATAGCAGGTAGAGACTGGCCAGCTAATTGGCCTATTCACCAAACTGAAAGTTCTCTTCAAGGTTTAGGCATGGCCTGTGGGGTGGCGCGTAGTAGTCAGCCGCTCCGCTGGCAACATGAGGATAAATCAGGGATTATACATCCTTTCGTGATCCCTACACTGCCCTTTACCTTGTGGGGAAGAGACATTATGAAAGAGATAAAGGTCAGACTAATGACTGACTCACCAGATGATTCACAGGATTTATGATAGGGGCCATTGAGAGCAATCTCTTTGCAGACCAAATATCTTGGAAATCAGACCAGCCTGTATGGCTTAATCAATGGCCCCTTAAACAAGAAAAGTTACAGGCTTTACAACAGTTAGTGACAGAACAATTACAATTGGGCCACCTAGAAGAGAGCAATGGCCCTTGGAATACACCTGTTTTTGTTATTAAAAAGAAGTCAGGAAAATGGAGATTGTTACAGGACCTACGTGCGGTTAATGCTACAATGCATGATATGGGAGCATTACAACCAGGCTTGCCGTCCCCTGTAGCAGTCCCTAAAGGATGGGAAATAATCATAATAGATCTACAAGATTGTTTCTTTAATATAAAACTACATCCTGAAGATTGTAAAAGATTTGCTTTTAGTGTACCTTCTCCTAATTTTAAGAGGCCTTATCAAAGATTCCAATGGAAAGTCTTGCCCCAGGGTATGAAAAATAGCCCTACTTTATGTCAAAAATTTGTAGACAAAGCTATACTGACTGTAAGGGATAAATATCAAGACTCATACATTGTGCATTACATGGATGATATTCTTTTGGCTCACCCATCGAGAACCATTGTTGATGAGATACTTACTTCCATGATACAGGCCCTTAATAAATATGGCCTTGTAGTATCCACAGAAAAGATTCAAAAATATGATAATCTCAATTATTTGGGAACTTATATACAGGGTGATGTGGTGTCTTATCAAAAGTTACAGATTAGGACAGATAAATTAAGAACCTTAAATGATTTTCAAAAGCTTCTAGGAAATATTAATTGGATACGTCCTTTTTTAAAATTAACTACGGGAGAGTTAAAGCCTCTCTTTGAAATCCTTAATGGAGATTCTAATCCTATCTCAATAAGAAAACTTACTCCAGAGGCGTGCAAAGCTCTTCAATTAGTAAATGAGAGACTATCTACTGCTCGGGTAAAGAGGCTAGATCTATCACAGCCTTGGTCTCTATGTATATTAAAGACTGAATATACCCCCACAGCATGCCTCTGGCAAAATGGAGTCCTAGAATGGATACATTTGCCTCATATTTCACCTAAAGTGATTACTCCTTATGATATCTTTTGTACACAACTTATTATTAAGGGCCGACACCGCTCTAAAGAATTGTTTAGTAAAGACCCTGATTATATTGTTGTACCCTATACCAAAGTTCAATTCGATCTCCTATTACAAGAAAAAGAAGATTGGCCTATTTCTTTATTAGGGTTCTTGGGAGAGGTTCATTTCCATCTTCCAAAAGACCCTTTGCTTACATTTACCCTACAAACTGCCATTATTTTTCCTCAAATGACCTCTACCACCCCCCTAGAGAAAGGAATTGTCATTTTTACGGACGGTTCAGCAAGTGGCCGTTCTGTAACATACATACAGGGAAGAGAACCTATAATTAAAGAAAATACACAAAACACAGCACAGCAGGCTGAAATTGTGGCAGTCATTACAGCCTTTGAGGAAGTGAGTCAACCCTTTAATTTGTATACTGATTCTAAATATGTGACTGGGTTGTTTCCCGAAATCGAAACTGCAACTTTGTCACCCAGAACAAAAATTTACACAGAACTGAGACATTTACAAAGGTTAATCCACAAGAGACAAGAAAAATTTTACATTGGTCATATCAGAGGACACACTGGACTTCCTGGTCCTCTGACACAGGGAAATGCCTATGCAGATTCCTTAACAAGAATTTTGACCGCTTTAGAGTCAGCTCAAGAAAGCCACGCGCTACATCATCAGAATGCAGCGGCGCTTAGGTTTCAGTTTCATATCACTCGTGAACAGGCACGAGAAATAGTAAAATTGTGCCCCAATTGCCCTGACTGGGGGCACGCGCCACAACTAGGAGTAAACCCCAGGGGCCTTAGGCCCCGAGTCCTATGGCAAATGGATGTTACTCATGTCTCAGAATTTGGAAAATTAAAGTATGTACATGTGACAGTAGACACCTGTTCTCACTTTACTTTCGCTACCGCCCGAACGGGCGAAGCAACCAAAGATGTGTTGCAACATTTAGCTCAAAGCTTTGCATACATGGGCATTCCTCAAAAAATTAAAACAGATAATGCCCCTGCATATGTGTCTCGTTCAGTACAAGAATTTCTGGCTAGATGGAAAATATCTCATATTACGGGGATTCCTTACAATCCTCAAGGACAGGCCATTGTTGAACGAACGCATCAAAATATAAAGGCACAGCTTAACAAACTTCAAAAGGCAGGAAAATATTATACACCCCACCATTTATTGGCACATGCTCTTTTTGTGCTAAATCATGTAAATATGGATAATCAAGGCCATACAGCGGCCGAAAGACATTGGAGTCCAATTGCGGCCGATCCAAAACCTATGGTTATGTGGAAAGATCTTCTCACAGGGTCCTGGAAAGGACCCGACGTCCTAATAACAGCCGGACGAGGCTATGCTTGTGTTTTTCCGCAGGATGCCGAATCGCCAATTTGGGTCCCTGACCGATTCATCCGACCTTTCACTGAGCGAAAAGGATCGACGCCCACGCCTAGCACTGCGGAGAAAACGCCGCCGCGAGATGAGAAAGATCACCAAGAAAGTCCGGAGACTGACCCTAGACCCACCAAAGAGAAGACTGGCTTGGCAACAACTGCAGGCGTTGATCTCCGAAGCGGAGGAGGTTCTTAAAACCTCACAAACTCCCCAGACCTCTTTGACCTTATTTCTTGCTTTGTTGTCTGTCCTCGGCCCCTTGCCTGTGACCGGGGAAAGTTATTGGGCTTACCTACCTAAACCACCAATTCTTCATCCCGTAGGATGGGGAAGTACAGACCCTATTAGAATTCTGACAAATCAAACCATGTATTTGGGTGGTTCGCCTGACTTTCACGGGTTTAGAAACATGTCTGGTAATGTACATTTTGAGGGGAAGTCTGATACACTCCCCATTTGCTTTTCCTTCTCCTTTTCTACCCCTACGGGCTGTTTTCAAGTAGATAAGCAAGTATTTCTTTCTGATACACCCACGGTTGATAATAATAAACCTGGGGGAAGGGATGATAAAAGGCGTATGTGGGAACTCTGGTTGACTACTTTGGGGAACTCGGGGGCCAATACAAAACTGGTCCCTATAAAAAAGAAGTTGCCCCCCAAATACCCTCACTGCCAGATCGCCTTTAAGAAGGACGCCTTCTGGGAGGGAGACGAGTCTGCTCCTCCACGGTGGTTACCTTGCGCCTTCCCTGACCAGGGGGTGAGTTTTTCTCCTAAGGGAGCCCTTGGGCTACTTTGGGATTTTTCCCTTCCCTCGCCTAGTGTAGATCAGTCAGATCAGATTAAGAACAAAAAGGATTTATTTGAAAATTATACTCCCCCGGTCAATAAAGAAGTTCATCGATGGTATGAAGCAGGATGGGTAGAGCCTACCTGGTTCTGGGAAAATTCTCCTAAAGATCCCAATGACAGAGATTTTACTGCTTTAGTTCCCCATACAGAATTGTTTCGCTTAGTAGCAGCCTCAAGACATCTTATTCTCAAAAGGCCAGGAGTTCAAGAACATGAGATGATTTCAACATCTGCCTGCGTTACTTATCCCTATGCTATATTATTAGGATTACCTCAGTTAATAGATATAGAAAAAAGAGGATCTACTTTTCATATTTCCTGTTCCTCTTGTAGATTAACTAATTGTCTAGATTCTTCTGCCTACGACTATGCAGCAATCATAGTCAAGAGGCCGCCATACGTGCTGCTACCTGTAGATATCGGTGATGAACCATGGTTTGATGATTCTGCCATTCAAACCTTTAGGTATGCCTCAGATTTAATTCGAGCTAAGCGATTCGTCGCAGCCATTATTCTAGGCATATCTGCCTTAATTGCTATTATCACTTCCTTTGCTGTAGCTACTACTGCCTTAGTTAAGGAGATGCAAACTGCTACGTTTGTTAATAATCTTCATAGGAATGTTACATTAGCCTTATCTGAACAAAGAATAATAGATTTAAAATTAGAAGCTAGACTTAATGCTTTAGAAGAAGTAGTTTTAGAATTAGGTCAAGATGTGGCAAATTTAAAGACCAGAATGTCCACTAAGTGTCATGCAAATTATGATTTTATCTGTGTTACACCATTACCATATAATGCTTCTGAGAGCTGGGAAAAGACCAAAGCTCATTTACTGGGCATTTGGAATGACAATGAAATTTCATATAACATACAGGAGTTAACCAACCTAATTAGTGATATGAGCAAACAACATATTGACGCAGTGGACCTCAGTGGCTTGGCTCAGTCCTTTGCCAACGGAGTGAAGGCTTTAAATCCATTAGATTGGACACAATATTTCATTTTTATAGGAGTTGGAGCCCTGCTTTTGGTCATTGTACTTATGATTTTCCCCATTGTCTTCCAGTGCTTTGCGAAGAGCCTTAACCAAGTGCAGTCAGATCTTAACGTTCTTCTTTTAAAAAAGAAAAAAGGGGGAAATGCCGCGCCTGCAGCAGAAATGGTTGAACTCCCGAGAGTGTCCTACACTTAGGAGAGAAGCAACTAAGGGGTTGTTTCCCACCAAGGACGACCCGTCTGTGTGCACGCGGATGAGCCCATCAGACAAAGACCTACTCATTTTCTGCTGCAAACTTGGCATGGCTCTGCTCTGCCTGGGGCTATTGGGGGAAGTTGTGGTTTGTGCTTGCAGGGTTCTCACCCTTGATTCTTTTAATAGTTCTTCTATGCAAGATCACAATCTAAACAATTCGGAGAACTCGACCTTCCTCCTGGGGCAAGGACCACAGCCAACTTCCTCTTACAAGCCACACCGACTTTGTCCTTTAGAAATAGAAATAAGAATGCTTGCTAAAAATTATACCTTTACCAATAAGACCAATCCAATAGGTCGATTATTAATCACTATGTTAAGAAATGAATCTCTTTCTTTCAGTACTATATTTAATCAAGTTCAAAGATTGGAAATGGGAATAGAAAATAGAAAGAGACGCTCCACCACAGTTGAGGAGCAGGTGCAAGGACTATTGACCGCAGGCCTAGAAGTCAAAAAGGGAAAGAAAAATGTATTTGTTAAAATAGGAGACAGGTGGTGGCAACCAGGGACTTATAGGGGACCCTACATCTACAGACCAACAGATGCCCCGTTACCATATACAGGAAGATATGATTTAAATTTTGATAGGTGGGTCACAGTCAATGGCTATAAAGTGTTATACAGATCCCTCCCCTTTCGCGAAAGACTCGCCAGAGCTAGACCTCCTTGGTGTGTGTTGACTCAGGAAGAAAAGGACGATATGAAACAACAGGTACATGATTATATTTATCTAGGAACAGGAATGAACTTCTGGGGAAAGATATTTGATTACACCGAAGAGGGAGCTATAACAAAAATTCTAGATAATATGAAATATACTCATGGAGGTCGCATTGGCTTCGATCCCTTTTAAAAACATTTATGAGTACAAATAGGTCTACCTTGCGGTTCCCAAGGTTTAAGTAAAGTTCATGGTTACGAACTGCTCTTAAAACAAGGATGTGAGACAAGTGGTTTCCTGACTTGGTTTGGTATCAAATGTTTTGATCTAAGCTCTGAGTGTTCTATCCCCTATGTTCTTTTGGATTCTATCCAATTCTTATGTAAATGCTTATGTAAACTATGATATAAAAGAGTGCTGAATTTTGAGTAAACTTGCAACAGTCCTAACATTCATCTCTCGTGTGTTTGTGTCTGTTCGCCATCCCGTCTCCGCTCGTCACTTATCCTTCACTTTCCAGAGGGTCCCCCCGCAGACCCCGGTGACCCTCAGGTCGGCCGACTGCGGCA
>Mtv37
TGCCGCGCCTGCAGCAGAAATGGTTGAACTCCCGAGAGTGTCCTACACTTAGGAGAGAAGCAACTAAGGGGTTGTTTCCCACCAAGGACGACCCGTCTGTGTGCACGCGGATGAGCCCATCAGACAAAGACCTACTCATTTTCTGCTGCAAACTTGGCATGGCTCTGCTCTGCCTGGGGCTATTGGGGGAAGTTGTGGTTTGTGCTTGCAGGGTTCTCACCCTTGATTCTTTTAATAGTTCTTCTATGCAAGATCACAATCTAAACAATTCGGAGAACTCGACCTTCCTCCTGGGGCAAGAACCACAGCCAACTTCCTCTTACAAGCCACACCGACTTTGTCCTTCAGAGATAGAAATAAGAATGCTTGCTAAAAATTATACTTTTACTAATAAGACCAATCCAATAGGTCGATTATTAATCACTATGTTAAGAAATGAATCTCTTTCTTTCAGTACTATATTTAATCAAGTTCAAAGGTTGGAAATGGGAATAGAAAATAGAAAGAGACGCTCCACCACAGTTGAGGAGCAGGTGCAAGGACTATTGACCACAGGCCTAGAAGTCAAAAGGGGAAAGAAGAATGTATTTGTTAAAATAGGAGACAGGTGGTGGCAACCAGGGACTTATAGGGGACCTTACATCTACAGACCAACAGATGCCCCGTTACCATATACAGGAAGATATGATTTAAATTTTGATAGGTGGGTCACAATCAACGGCTATAAAGTGTTATACAGATCCCTCCCCTTTCGCGAAAGACTCGCCAGAGCTAGACCTCCTTGGTGTGTGTTGACTCAGGAAGAGAAGGACGATATGAAACAACAGGTACATGATTTTATTTATTTAGGAACAGGAATGAAATATTGGAAAGTTTTTTATAACAGTAGAGAGGCGGCCAAAAGACGTATAATAGAACATATTAAGGCATTGCCCTTAACTGTCTAAAGTTTGCTTGTGGTTCCCAGGGTTAAAATAAGTCTTGGTTACAAACTGTTCTTAAAACAAGGATGTGAGACAAGTGGTTTCCTGATTTGGTTTGGTATCAAATGTTATAATCTAAGCTCTGAGTGTTCTATCCTCCTATGTTCTTTTGGAACCTATCCAAGTTTTATGTAAATGCTTATGTAAACCATGATATAAAAGAGTGCTGAATTTTTGAGTAAACTTGCAACAGTCCTAACATTCACCTCTCGTGTGTTTGTGTCTGTTCGCCATCCCGTCTCCGCTCGTCACTTATTCTTCACTTTCCAGAGGGTCCCCCCGCAGACCCCGGCGACCCTCAGGTCGGCCGACTGCGGCAGCTGGCGCCCGAACAGGGACCCTCGGATTAGTGACCCTTGTCTCTATTTCTACTATTTGGTGTTCGTCTTATATTGTCTTTTTCTTGTCTGGCTATCATCACAAGAGCGGAACGGACTCACCACAGGGAGCTGCAGTCCCGCCTACGGAGGAGAGGTAGGTTACGGTGAGCCATTGGAAATGGGGGTCTCGGGCTCAAAAGGGCAGAAACTCTTCGTTTCTGTTTTACAAAGGCTTCTCTCAGAGAGGGGTCTTCATGTGAAGGAGAGCAGTGCAATAGAATTTTATCAGTTCCTAATAAAGGTTTCCCCTTGGTTTCCTGAAGAAGGAGGGCTAAATCTACAGGATTGGAAAAGGGTAGGAAGAGAGATGAAGAGGTATGCAGCGGAGCATGGGACAGATAGCATACCGAAGCAAGCTTACCCCATCTGGCTTCAGTTGAGAGAGATACTGACAGAACAATCAGACTTGGTCTTGTTATCCGCTGAGGCCAAGTCTGTGACTGAGGAAGAATTAGAAGAAGGTTTAACGGGACTGCTGTCAACAAGTTCACAGGAAAAAACATATGGGACCAAGGGAACAGCATATGCAGAAATAGATACAGAGTTAGACAAGTTGTCTGAACATATTTATGATGAACCATATGAAGAAAAGGAGAAGGCAGATAAAAATGAGGAAAAGGACCATGTCAGAAGAGTAAAGAAGGTAGTACAAAGAAAAGAAAATAGTGAGGGTAAGAGAAAGGAGAAGGATCAGAAGGCCTTCTTAGCCACAGATTGGAACGATGATGACCTGTCCCCTGGGGATTGGGATGATTTGGAGGAACAAGCGGCACATTATCATGATGATGAGGTGATCTTTCCAGTGAAAAGGAAGGTGGTTAAGAAGAAACCTCAGGTGCCCAGGAGAAAACCCCTGCCTCCGGTGGGCTTTGCGGGAGCGATGGCAGAGGCCAGGGAAAAGGGAGACTTAACTTTTACGTTTCCTGTAGTTTTTATGGGAGATAGTGATGATGATGATACACCTGTTTGGGAACCGCTGCCGTTAAAAACCTTAAAAGAATTACAATTGGCAGTTAAGACCATGGGACCATCCGCTCCATACACCTTGCAGGTGGTAGACATGGTAGCTAGCCAATGGCTTACCCCGAGTGATTGGCACCAAACAGCTAGAGCTACCTTATCTCCTGGAGATTATGTTTTATGGAGGACTGAATATGAAGAGAAAAGTAAAGAAACAGTACAAAAGGCCGCAGGCAAGCGAAAGGGCAAGGTCTCCCTTGACATGTTACTGGGGACTGGTCAGTTCCTGTCCCCTTCTTCTCAGATCAAATTGTCTAAGGATGTCTTAAAAGATGTCACCACAAATGCTGTGTTAGCATGGAGAGCAATTCCACCTCCTGGAGTTAAAAAGACTGTATTAGCAGGATTAAAACAGGGAAATGAAGAATCTTATGAAACCTTCATTTCAAGGCTCGAGGAAGCTGTTTACAGAATGATGCCAAGAGGAGAAGGGTCAGATATATTGATCAAACAATTGGCGTGGGAAAATGCAAATTCGTTGTGTCAGGATCTCATCCGTCCTATACGCAAAACAGGAACTATACAGGATTACATTCGTGCTTGCCTAGACGCTTCTCCCGCAGTCGTTCAGGGTATGGCATATGCAGCAGCCATGAGAGGACAAAAGTATTCTACTTTTGTAAAACAGACATATGGTGGGGGAAAAGGGGATCAAGGATCAGTAGGACCGGTTTGTTTTTCCTGTGGTAAAACAGGACACATAAAGAAAGACTGTAAGGAGGAGAAGGGCTCTAAAAGGGCCCCTCCTGGGCTCTGTCCCAGGTGCAAGAAAGGCTACCACTGGAAGAGTGAATGTAAATCTAAATTTGACAAAGATGGGAATCCACTTCCTCCCTTGGAAACTAATGCTGAAAATTCAAAAAACTTGTAAAGGGGCAGTCCCCTAGCCCCACTCAAAAGGGGGATAAAGCTAAGGACTCAGGATTAAATCCTGAAGCCCCACCTTTCACAATACATGATTTGCCTCGAGCCACCCCTGGAAGTGCAGGTTTAGACCTGTCATCTCAGAAGGATTTGATCCTCTCTCTAGAAGATGGAGTATCGCTAGTACCCACCTTAGTGAAAGGTACCCTCCCTGAAGGGACTACTGGATTAATAATAGGTAGGAGTTCCAATTATAAAAAGGGACTCGAGGTTTTACCAGGGGTCATTGACTCCGATTTCCAAGGAGAAATCAAGGTTATGGTTAAGGCCGCAAAAAATGCGGTCATCATTCACAAAGGAGAAAGAATAGCACAATTACTGCTGCTGCCATATTTAAAGTTGCCCAATCCTATAATCAAGGAAGAACGAGGCTCAGAAGGCTTCGGATCAACAAGTCATGTGCATTGGGTACAGGAAATAAGTGATTCCAGACCTATGCTCCATATTTACTTAAATGGAAGAAGATTCCTCGGTCTCTTAGATACCGGGGCTGACAAAACTTGCATAGCAGGTAGAGACTGGCCAGCTAATTGGCCTATTCACCAAACTGAAAGTTCTCTTCAAGGTTTAGGCATGGCCTGTGGGGTGGCGCGCAGTAGTCAGCCGCTCCGCTGGCAACATGAGGATAAATCAGGGATTATACATCCTTTCGTGATCCCTACACTGCCCTTTACCTTACAGGGAAGAGACATTATGAAAGAGATAAAGGTCAGATTAACGACTGACTCACCAGATGATTCACAGGATTTATGATAGGGGCCATTGAGAGCAATCTCTTTGCAGACCAAATATCTTGGAAATCAGACCGGCCTTATGGCTTAATCAATGGCCCCTTAAACAAGAAAAGTTACAGGCTTTACAACAGTTAGTGACAGAACAATTACAATTGGGCCACCTAGAAGAGAGCAATAGCCCTTGGAATACACCTGTTTTTGTTATTAAAAAGAAGTCAGGAAAATGGAGATTGTTACAGGACCTACGTGCGGTTAATGCTACAATGCATGATATGGGAGCATTACAACCAGGCTTGCCGTCCCCTGTGGCAGTCCCTAAAGGATGGGAAATAATCATAATAGATCTACAAGATTGTTTCTTTAATATAAAACTACATCCTGAAGATTGTAAAAGATTTGCTTTTAGTGTACCTTCTCCTAATTTTAAGAGGCCTTATCAAAGATTCCAATGGAAAGTCTTGCCCCAGGGTATGAAAAATAGCCCTACTTTATGTCAAAAATTTGTAGATAAAGCTATACTGACTGTAAGGGATAAATATCAAGACTCATACATTGTGCATTACATGGATGATATTCTTTTGGCTCACCCATCGAGAACCATTGTTGATGAGATACTTACTTCCATGATACAGGCCCTTAATAAATATGGCCTTGTAGTATCCACAGAAAAGATTCAAAAATATGATAATCTCAAATATTTGGGAACTTATATACAGGGTGATGTGGTGTCTTATCAAAAGTTACAGATTAGGACAGATAAATTAAGAACCTTAAATGATTTTCAAAAGCTTCTAGGAAATATTAATTGGATACGTCCTTTTTTAAAATTAACCACGGGAGAGTTAAAGCCTCTCTTTGAAATCCTTAATGGAGATTCTAATCCTATCTCAATAAGAAAACTTACTCCAGAGGCGTGCAAAGCTCTTCAATTAGTAAATGAGAGACTATCTACTGCTCGGGTAAAGAGGCTAGATTTATCACAGCCTTGGTCTCTATGTATATTAAAGACTGAATATACCCCCACAGCATGCCTCTGGCAAAATGGAGTCCTAGAATGGATACATTTGCCTCATATCTCACCTAAAGTGATTACTCCTTATGATATCTTTTGTACACAACTTATTATTAAGGGCCGACACCGCTCTAAAGAATTGTTTAGTAAAGACCCTGATTATATTGTTGTACCCTATACCAAAGTTCAATTCGATCTCCTATTACAAGAAAAAGAAGATTGGCCTATTTCTTTATTAGGGTTCTTGGGAGAGGTTCATTTCCATCTTCCAAAAGACCCTTTGCTTACATTTACCCTACAAACTGCCATTATTTTTCCTCATATGACCTCTACCACCCCCCTAGAGAAAGGAATTGTCATTTTTACGGACGGTTCAGCAAGTGGCCGTTCTGTGACATACATACAGGGAAGAGAACCTATAATTAAAGAAAATACACAAAACACAGCACAGCAGGCTGAAATTGTGGCAGTCATTACAGCCTTTGAGGAAGTGAGTCAACCCTTTAATTTGTATACTGATTCTAAATATGTGACTGGGTTGTTTCCCGAAATCGAAACTGCAACTTTGTCACCCAGAACAAAAATTTACACAGAACTGAGACATTTACAAAGGTTAATCCACAAGAGACAAGAAAAATTTTACATTGGTCATATCAGAGGACACACTGGACTTCCTGGTCCTCTGACACAGGGAAATGCCTATGCAGATTCTTTAACAAGAATTCTGACCGCTTTAGAGTCAGCTCAAGAAAGCCACGCGCTACATCATCAGAATGCAGCGGCGCTTAGGTTTCAGTTTCATATCACTCGTGAACAGGCACGAGAAATAGTAAAATTGTGCCCCAATTGCCCTGACTGGGGGCACGCGCCACAACTAGGAGTAAACCCCAGGGGCCTTAGGCCCCGAGTCCTATGGCAAATGGATGTTACTCATGTCTCAGAATTTGGAAAATTAAAGTATGTACATGTGACAGTAGACACCTGTTCTCACTTTACTTTCGCTACCGCCCGAACGGGCGAAGCAACCAAAGATGTGTTGCAACATTTAGCTCAAAGCTTTGCATACATGGGCATTCCTCAAAAAATTAAAACAGATAATGCCCCTGCATATGTGTCTCGTTCAGTGCAAGAATTTCTGGCTAGATGGAAAATATCTCATATTACGGGGATTCCTTACAATCCTCAAGGACAGGCCATTGTTGAACGAACGCATCAAAATATAAAGGCACAGCTTAACAAACTTCAAAAGGCAGGAAAATATTATACACCCCACCATTTATTGGCACATGCTCTTTTTGTGCTAAATCATGTAAATATGGATAATCAAGGCCATACAGCGGCCGAAAGACATTGGGGTCCAATTTCGGCCGACCCAAAACCTATGGTTATGTGGAAAGATCTTCTCACAGGGTCCTGGAAAGGACCCGACGTCCTAATAACAGCCGGACGAGGCTATGCTTGTGTTTTTCCACAGGATGCCGAATCGCCAATTTGGGTCCCTGACCGATTCATCCGACCTTTCACTGAGCGGAAAGGATCGACGCCCACGCCTAGCACTGCGGAGAAAACGCCGCCGCGAGATGAGAAAGATCACCAAGAAAGTCCGAAGACTGACCCTAGACCCATCAAAGAGAAGACTGGCTTGGCAACAACTGCAGGCGTTGATCTCCGAAGCGGAGGAGGTTCTTAAAACCTCACAAACTCCCCAGACCTCTTTGACCTTATTTCTTGCTTTGTTGTCTGTCCTCGGCCCCTTGCCTGTGACCGGGGAAAGTTATTGGGCTTACCTACCAAAACCACCAATTCTCCATCCCGTAGGATGGGGAAGTACAGACCCCATTAGAATTTTGACAAATCAAACCATGTATCTGGGGGGCTCGCCTGACTTTCATGGGTTTAGAAACATGTCTGGTAATGTACATTTTGAGGGGAAGTCTGATACGCTCCCCATTTGCTTTTCCTTCTCCTTTTCTACCCCAACGGGCTGTTTTCAAGTAGATAAGCAAGTATTTCTTTCTGATACACCCACGGTTGATAATAATAAACCTGGGGGAAAGGGTGATAAAAGGCGTATGTGGGAACTTTGGTTGACTACTTTGGAGAACTCGGGGGCCAATACCAAGCTGGTCCCTATAAAAAAGAAGTTGCCCCCCAAATACCCTCACTGCCAAATCGCCTTTAAGAAGGACGCCTTCTGGGAGGGAGACGAGTCTGCTCCTCCACGGTGGTTACCTTGCGCCTTCCCTGACCAGGGGGTGAGTTTTTCTCCTAAGGGAGCCCTTGGGCTACTTTGGGATTTTTCCCTTCCCTCGCCTAGTGTAGATCAGTCAGATCAGATTAAGAACAAAAAGGATTTATTTGGAAATTATACTCCCCCGGTCAATAAAGAAGTTCATCGATGGTATGAAGCAGGATGGGTAGAGCCTACCTGGTTCTGGGAAAATTCTCCTAAAGATCCCAATGACAGAGATTTTACTGCTTTAGTTCCCCATACAGAATTGTTTCGCTTAGTAGCAGCCTCAAGACATCTTATTCTCAAAAGGCCAGGAGTTCAAGAACATGAGATGATTTCAACATCTGCCTGCGTTACTTATCCCTATGCTATATTATTAGGATTACCTCAGTTAATAGATATAGAGAAAAGAGGATCTACTTTTCATATTTCCTGTTCCTCTTGTAGATTAACTAATTGTTTAGATTCTTCTGCCTACGACTATGCAGCAATCATAGTCAAAAGGCCGCCATACGTGCTGCTACCTGTAGATATTGGTGATGAACCATGGTTTGATGATTCTGCCATTCAAACTTTTAGGTATGCCTCAGATTTAATTCGAGCTAAGCGATTCGTCGCAGCCATTATTCTGGGCATATCTGCCTTAATTGCTATTATCACTTCCTTTGCTGTAGCTACTACTGCCTTAGTTAAGGAGATGCAAACTGCTACGTTTGTTAATAATCTTCATAGGAATGTTACATTAGCCTTATCTGAACAAAGAATAATAGATTTAAAATTAGAAGCTAGACTTAATGCGTTAGAAGAAGTAATTTTAGAGTTGGGACAAGATGTGGCGAATTTAAAGACCAGAATGTCCACTAAGTGTCATGCAAATTATGATTTTATCTGTGTTACACCATTACCATATAATGCTTCTGAGAGCTGGGAAAAGACCAAAGCTCATTTACTGGGCATTTGGAATGACAATGAAATTTCATATAACATACAGGAGTTAACCAACCTAATTAGTGATATGAGCAAACAACATATTGACGCAGTGGACCTCAGTGGCTTGGCTCAGTCCTTTGCCAACGGAGTGAAGGCTTTAAATCCATTAGATTGGACACAATATTTCATTTTTATAGGAGTTGGAGCCCTGCTTTTGGTCATTGTACTTATGATTTTCCCCATTGTCTTCCAGTGCTTTGCGAAGAGCCTTAACCAAGTGCAGTCAGATCTTAACGTTCTTCTTTTAAAAAAGAAAAAAGGGGGAAATGCCGCGCCTGCAGCAGAAATGGTTGAACTCCCGAGAGTGTCCTACACTTAGGAGAGAAGCAACTAAGGGGTTGTTTCCCACCAAGGACGACCCGTCTGTGTGCACGCGGATGAGCCCATCAGACAAAGACCTACTCATTTTCTGCTGCAAACTTGGCATGGCTCTGCTCTGCCTGGGGCTATTGGGGGAAGTTGTGGTTTGTGCTTGCAGGGTTCTCACCCTTGATTCTTTTAATAGTTCTTCTATGCAAGATCACAATCTAAACAATTCGGAGAACTCGACCTTCCTCCTGGGGCAAGAACCACAGCCAACTTCCTCTTACAAGCCACACCGACTTTGTCCTTCAGAGATAGAAATAAGAATGCTTGCTAAAAATTATACTTTTACTAATAAGACCAATCCAATAGGTCGATTATTAATCACTATGTTAAGAAATGAATCTCTTTCTTTCAGTACTATATTTAATCAAGTTCAAAGGTTGGAAATGGGAATAGAAAATAGAAAGAGACGCTCCACCACAGTTGAGGAGCAGGTGCAAGGACTATTGACCACAGGCCTAGAAGTCAAAAGGGGAAAGAAGAATGTATTTGTTAAAATAGGAGACAGGTGGTGGCAACCAGGGACTTATAGGGGACCTTACATCTACAGACCAACAGATGCCCCGTTACCATATACAGGAAGATATGATTTAAATTTTGATAGGTGGGTCACAATCAACGGCTATAAAGTGTTATACAGATCCCTCCCCTTTCGCGAAAGACTCGCCAGAGCTAGACCTCCTTGGTGTGTGTTGACTCAGGAAGAGAAGGACGATATGAAACAACAGGTACATGATTTTATTTATTTAGGAACAGGAATGAAATATTGGAAAGTTTTTTATAACAGTAGAGAGGCGGCCAAAAGACGTATAATAGAACATATTAAGGCATTGCCCTTAACTGTCTAAAGTTTGCTTGTGGTTCCCAGGGTTAAAATAAGTCTTGGTTACAAACTGTTCTTAAAACAAGGATGTGAGACAAGTGGTTTCCTGATTTGGTTTGGTATCAAATGTTATAATCTAAGCTCTGAGTGTTCTATCCTCCTATGTTCTTTTGGAACCTATCCAAGTTTTATGTAAATGCTTATGTAAACCATGATATAAAAGAGTGCTGAATTTTTGAGTAAACTTGCAACAGTCCTAACATTCACCTCTCGTGTGTTTGTGTCTGTTCGCCATCCCGTCTCCGCTCGTCACTTATTCTTCACTTTCCAGAGGGTCCCCCCGCAGACCCCGGCGACCCTCAGGTCGGCCGACTGCGGCA
>Mtv38
TGCCGCGCCTGCAGCAGAAATGGTTGAACTCCCGAGAGTGTCCTACACTTAGGAGAGAAGCAACTAAGGGGTTGTTTCCCACCAAGGACGACCCGTCTGCGTGCACGCGGATGAGCCCATCAGACAAAGACCTACTCATTCTCTGCTGCAAACTTGGCATAGCTCTGCTTTGCCTGGGGCTATTGGGGGAAGTTGCGGTTCGTGCTCGCAGGGCTCTCACCCTTGATTCTTTTAATAGTTCTTCTGTGCAAGATTACAATCTAAACTATTCAGAGAACTCGACCTTCCTCCTGGGGCAAGGACCACAGCCAACTTCCTCTTACAAGCCACACCGATTTTGTCCTTCAGAAATAGAAATAAGAATGCTTGCTAAAAATTATATCTTTACCAATAAGATCAATCCAATAGGTCGATTATTAATCACTATGTTAAGAAATGAATCTTTGCCTTTTAGTACTATATTTAGTCATATTCAAAAATTAGAAATGGGAACAGAAAATAGAAAGAGACGCTCAACCTCAGTCAAGGAACAGGTGCAAGAACTATCGGCCACAGGCCTAGAAGTAAAAGAGGGAAAAAGGAGTGTGTTTGTCAAAATAGGAGACAGGTGGTGGCAACCAGGGACTTATAGGGGACCTTACATCTACAGACCAACAGATGCCCCGTTACCATATACAGGAAGATATGATTTAAATTTTGATAGGTGGGTCACAGTCAATGGCTATAAAGTGTTATACAGATCCCTCCCCTTTCGTGAAAGACTCGCCAGAGCTAGACCTCCTTGGTGTGTGTTAACTCAAGAAGAAAAGGACGACATGAAACAACAGGTACATGATTATATTTATTTAGGCACAGGATTGCAACATTGGAGAATTATTCCTAAAAGTAAAGAAGAGGGTAAAGAGCATATTCTAAAACATATTAAGGCGTTACCCCTGACTGTTTATGATTTCTATTAAGGTATTGCTGCGGTTCCCAAGGTTTATAAGTTCATGGTTACAAGCTGTTCTTGAAACAAGGATGTGAGACAAGTGGTTTCCTGGCTTGGTTGGGTATCAAATGTTTTGATCTAGGCTCTGAATGTTCTATCCCCTATGTTCTTTTGGAACCTATCCAAGTTTTATGTAAATGCTTATGTAAGCCATGATATAAAAGAGTGCTGATTTTTTGAGTAAACTTGCAACAGTCCTAACATTCGCCTCTCGTGTGTTTGTGTCTGTTCGCCATCCCGTCTCCGCTCGTCACTTATTCTTCACTTTCCAGAGGGTCCCCCCGCAGACCCCGGCGACCCTCAGGTCGGCCGACTGCGGCAGCTGGCGCCCGAACAGGGACACTCGGATTAGTGACCCTTGTCTCTATTTCTACTATTTGGTGTTCGTCTTGTATTGTCTTTTTCTTGTCTGGCTATCATCACAAGAGCGGAACGGACTCACCACAGGGAGCTGCAGTCCCGCCTACGGAGAAGAGGTAGGTTACGGTGAGCCATTGGATATGGGGGTCTCGGGCTCAAAAGGACAGAAACTCTTCGTTTCTGTTTTACAAAGGCTTCTCTCAGAGAGGGGTCTTCATGTGAAGGAGAGCAGTGCAATAGAATTTTATCAGTTCCTAATAAAGGTTTCCCCTTGGTTTCCTGAAGAAGGAGGGCTAAATCTACAGGATTGGAAAAGGGTAGGAAGAGAGATGAAGAGGTATGCAGCGGAGCATGGGACAGATAGCATACCGAAGCAAGCTTACCCCATTTGGCTTCAGTTAAGAGAGATACTAACGGAACAATCAGACTTGGTCTTGCTATCCGCAGAAGCCAAGTCTGTGACCGAAGAAGAATTAGAAGAAGGGTTAACAGGACTGCTATCGACAAGTTCACAAGAAAAAACTTATGGGACCAGGGGAACAGCTTATGCAGAAATAGATACAGAGGTAGACAAGTTGTCTGAACATATTTATGATGAACCATATGAAGAGAAGGAGAAGGCAGATAAAAATGAGGAAAAGGAACATGTTAGAAGAGTAAAGAAGGTATTACAAAGAAAAGAAAATAGTGAGGGTAAGAGAAAGGAGAAGGATCAAAAGGCCTTCTTAGCCACAGATTGGAACGATGATGACCTGTCCCCTGGGGATTGGGATGATTTAGAGGAACAAGCGGCACATTATCATGATGAGGAGGTAATCTTTCCAGTAAAGAGGAAGGTGGTTAAGAAGAAACCTCAGGTGCCCAGGAGAAAACCCCTGCCTCCGGTGGGTTTTGCAGGAGCGATGGCAGAGGCCAGGGAAAAGGGAGACTTAACTTTTACGTTTCCAGTAGTCTTTATGGGAGATAGTGATGATGATGATACACCTGTTTGGGAACCGCTGCCGTTAAAAACCTTAAAAGAATTACAATTGGCAGTTAAGACCATGGGACCATCTGCTCCATACACCTTGCAGGTGGTAGACATGGTAGCTAGTCAGTGGCTCACCCCGAGTGATTGGCACCAAACAGCCAGGGCTACCTTATCTCCTGGAGATTATGTTTTATGGAGGACTGAATATGAAGAGAAAAGTAAAGAAACAGTACAAAAGGCTGCAGGCAAGCGAAAGGGCAAGGTCTCCCTTGACATGTTACTGGGGACTGGTCAGTTCCTGTCCCCTTCTTCTCAGATCAAATTGTCTAAGGATATCTTAAAAGATGTCACCGCCAATGCTGTGTTAGCATGGAGAGCAATTCCGCCTCCTGGAGTTAAAAAGACTGTATTAGCAGGATTAAAACAGGGAAATGAAGAATCTTATGAAACCTTCATTTCAAGGCTCGAGGAAGCTGTTTACAGAATGATGCCAAGAGGAGAAGGGTCAGATATATTGATCAAACAATTGGCGTGGGAAAATGCAAATTCGTTGTGTCAGGATCTCATCCGTCCTATACGCAAAACAGGAACTATTCAGGATTACATTCGTGCTTGCCTAGACGCTTCTCCCGCAGTTGTTCAGGGTATGGCATATGCAGCAGCCATGAGAGGACAAAAGTATTCTACCTTCGTAAAACAAACATATGGTGGGGGAAAAGGAGGTCAAGGATCAGAAGGGCCGGTTTGTTTTTCCTGTGGTAAAACAGGACACATAAAGAAAGACTGTAAGGAGGAGAAGGGCTCTAAAAGGGCCCCTCCTGGGCTCTGTCCCAGGTGCAAGAAAGGCTACCACTGGAAGAGTGAATGTAAATCTAAATTTGACAAAGATGGGAATCCACTTCCTCCCTTGGAAACTAATGCTGAAAATTCAAAAAACTTGTAAAGGGGCAGTCCCCTAGCCCCACTCAAAAGGGGGATGGAGTTAAGGGCTCAGGATTAAATCCTGAAGCCCCACCTTTCACAATACATGATTTGCCTCGAGCCACCCCTGGAAGTGCAGGTTTAGATCTATCATCACAGAAGGACTTGATCCTCTCCCTAGAAGATGGAGTATCGTTAGTACCCACCTTAGTGAAAGGTACCCTCCCTGAAGGGACTACTGGATTAATAATAGGTAGAAGTTCCAATTATAAAAAGGGACTTGAGGTTCTACCAGGAGTCATTGACTCCGATTTCCAAGGAGAAATCAAGGTTATGGTTAAGGCCGCTAAAAATGCGGTCATCATCCACAAAGGAGAAAGAATAGCACAGTTACTGCTGCTGCCATATTTAAAGTTGCCCAATCCTATAATCAAGGAAGAACGAGGCTCAGAAGGCTTCGGATCAACAAGTCATGTGCATTGGGTACAGGAAATAAGTGATTCCAGACCTATGCTTCATATTTACTTAAATGGAAGAAGATTCCTTGGTCTCTTAGATACCGGGGCTGACAAAACTTGCATAGCAGGTAGAGACTGGCCAGCTAATTGGCCTATTCACCAAACTGAAAGTTCTCTTCAAGGTTTAGGCATGGCCTGTGGGGTGGCGCGCAGTAGTCAGCCGCTCCGCTGGCAACATGAGGATAAATCAGGGATTATACATCCTTTCGTGATCCCTACACTGCCCTTTACCTTGTGGGGAAGAGACATTATGAAAGAAATAAAGGTTAGATTAATGACAGACTCACCAGATGATTCACAGGATTTATGATAGGGGCCATTGAGAGCAATCTCTTTGCAGACCAAATATCTTGGAAATCGGACCAGCCTGTATGGCTTAATCAATGGCCCCTTAAACAAGAAAAGTTACAGGCTTTACAACAGTTAGTGACAGAACAATTACAATTGGGCCACCTAGAAGAGAGCAATAGCCCTTGGAATACACCTGTTTTTGTTATTAAAAAGAAGTCAGGAAAATGGAGATTGTTACAGGACCTACGTGCGGTTAATGCTACAATGCATGATATGGGAGCATTACAACCAGGCTTGCCGTCCCCTGTAGCAGTCCCTAAAGGATGGGAAATAATCATAATAGATCTACAAGATTGTTTCTTTAATATAAAACTACATCCTGAAGATTGTAAAAGATTTGCTTTTAGTGTACCTTCTCCTAATTTTAAGAGGCCTTATCAAAGATTCCAATGGAAAGTCTTGCCCCAGGGTATGAAAAATAGCCCTACTTTATGTCAAAAATTTGTAGACAAAGCTATACTGACTGTAAGGGATAAATATCAAGACTCATACATTGTGCATTACATGGATGATATTCTTTTAGCTCACCCATCGAGAACCATTGTTGATGAGATACTTACTTCCATGATACAGGCCCTTAATAAATATGGCCTTGTAGTATCCACAGAAAAGATTCAAAAATATGATAATCTCAAATATTTGGGAACTTATATACAGGGTGATGTGGTGTCTTATCAAAAATTACAGATTAGGACAGATAAATTAAGAACCTTAAATGATTTTCAAAAGCTTCTAGGGAATATTAATTGGATACGTCCTTTTTTAAAATTAACTACGGGAGAGTTAAAGCCTCTCTTTGAAATCCTTAATGGAGATTCTAATCCTATTTCAATAAGAAAACTTACTCCAGAGGCGTGCAAAGCTCTTCAATTAGTAAATGAGAGACTATCTACTGCTCGGGTAAAGAGGCTAGATCTATCACAGCCTTGGTCTCTATGTATATTAAAGACTGAATATACCCCCACAGCATGCCTCTGGCAAAATGGAATCCTAGAATGGATACATTTGCCTCATATTTCACTAAAAGTGATTACTCCTTATGATATCTTTTGTACACAACTTATTAATAAGGGCCGACACCGCTCTAAAGAATTGTTTAGTAAAGACCCTGATTATATTGTTGTACCCTATACCAAAGTTCAATTTGATCTCCTATTACAAGAAAAGGAGGATTGGCCTATCTCCTTACTAGGGTTCTTGGGGGAGGTTCATTTCCATCTTCCAAAAGACCCTTTGCTTACATTTACCCTACAAACTGCCATTATTTTTCCTCATATGACCTCTACCACCCCCCTAGAGAAAGGAATTGTCATTTTTACGGACGGTTCAGCAAGTGGCCGTTCTGTAACATACATACAAGGAAGAGAACCTATAATTAAAGAAAATACACAAAACACAGCACAGCAGGCTGAAATTGTGGCAGTCATTACAGCCTTTGAGGAAGTGAGTCAACCCTTTAATTTGTATACTGATTCTAAATATGTGACTGGGTTGTTTCCCGAAATCGAAACTGCAACTTTGTCACCCAGAACAAAAATTTACACAGAACTGAGACATTTACAAAGGTTAATCCACAAGAGACAAGAAAAATTTTACATTGGTCATATCAGAGGACACACTGGACTTCCCGGTCCTTTGGCACAAGGAAATGCCTATGCAGATTCTTTAACAAGAATTCTGACCGCTTTAGAGTCAGCTCGAGAAAGCCACGCACTACATCATCAAAATGCCGCGGCGCTTAGGTTTCAGTTTCATATCACTCGTGAACAGGCACGAGAAATAGTAAAATTGTGCCCCAATTGCCCTGACTGGGGGCACGCGCCACAACTAGGAGTAAACCCCAGGGGCCTTAAGCCCCGAGTTCTATGGCAGATGGATGTTACCCATGTTTCAGAATTTGGAAAATTAAAGTATGTACATGTGACAGTAGACACCTGTTCTCACTTTACTTTCGCTACCGCCCGAACGGGCGAAGCAACTAAAGATGTGTTGCAACATTTAGCTCAAAGCTTTGCATACATGGGCATTCCTCAAAAAATTAAAACAGACAATGCCCCTGCATATGTGTCTCGTTCAGTGCAAGAATTTTTGGCCAGATGGAAAGTATCTCATGTTACGGGGATTCCTTACAATCCTCAAGGACAGGCCATTGTTGAACGAACGCATCAAAATATAAAGGCGCAACTTAATAAACTTCAAAAGGCAGGAAAATACTATACCCCCCACCATCTATTGGCACATGCTCTTTTTGTGCTAAATCATGTGAATATGGATAATCAAGGCCATACAGCGGCCGAAAGACATTGGGGTCCAATTTCGGCCGATCCAAAACCTATGGTTATGTGGAAGGATCTTCTCACAGGGTCCTGGAAAGGACCCGATGTCCTAATAACAGCCGGACGAGGCTATGCTTGTGTTTTTCCACAGGATGCCGAATCGCCAATTTGGGTCCCTGACCGATTCATCCGACCTTTCACTGAGCGGAAAGGACCGACGCCCACGCCTAGCACTGCGGAGAAAACGCCGCCGCGAGATGAGAAAGATCACCAAGAAGGTCCGGAGGCTGACCCTAGACCCCACCAAAGAGAAGACGGCTTGGCAACAACTGCAGGCGTTGATCTCCGAAGCGGAGGAGGTTCTTAAAACCTCACAGACTCCCCAAACCTCTCTAACCTTATTTCTTGCCTTGTTATCTGTCCTTGGCCCTTTGCCTGTGGTCGGGGAAAGTTATTGGGCTTACCTACCAAAACCACCAATTCTCCATCCCGTAGGATGGGGAAGTACTGACCCCATTAGAGTTTTGACAAATCAAACCATGTATTTGGGTGGTTCACCTGACTTTCATGGGTTTAGAAACATGTCTGGTAATGTACATTTTGAGGGGAAGTCTGATACGCTCCCCATTTGCTTTTCCTTCTCCTTTTCTACCCCAACGGGCTGTTTTCAAGTAGATAAGCAAGTATTTCTTTCTGATACACCCACGGTTGATAATAATAAACCTGGGGGAAGAGGTGATAAAAGGCGTATGTGGGAACTCTGGTTGACTACTTTGGGGAACTCGGGGGCCAATACAAAACTGGTCCCTATAAAAAAGAAGTTGCCCCCCAAATACCCTCACTGCCAGATCGCCTTTAAGAAGGACGCCTTCTGGGAGGGAGACGAGTCTGCTCCTCCACGGTGGTTGCCTTGTGCCTTCCCTGACCAGGGGGTGAGTTTTTCTCCTAAGGGGGCCCTTGGGCTACTTTGGGATTTCTCCCTTCCCTCGCCTAGTATAGATCAGTTAGAACAAATTAAGAACAAAAAGGATCTATTTGGCAATTATACTCCCCCTGTCAATAAAGAGGTTCATCGATGGTATGAAGCAGGATGGGTAGAACCTACCTGGTTCTGGGAAAACTCTCCCAAAGATCCCAATGATAGAGATTTTACTGCTTTAGTTCCCCATATGGAATTGTTTCGCTTAGTTGCAGCCTCAAGACATCTTATTCTTAAAAGGCCAGGATTTCAAGAGCATGAGATGATTTCAACATCTGCCTGTGTTACTTATCCTTATGCCATATTATTAGGATTACCTCAATTAATAGACATAGAAAAAAGAGGATCTACTTTTCATATTTCCTGTTCCTCTTGTAGATTAACTAATTGTTTAGATTCTTCTGCCTACGACTATGCAGCAATCATAGTCAAAAGGCCGCCATACGTGCTGCTACCTGTAGATATTGGTGATGAACCATGGTTTGATGATTCTGCCATTCAAACCTTTAGGTATGCCTCAGATTTAATCCGAGCTAAGCGATTCGTCGCAGCCATTATTCTGGGCATATCTGCCTTGATTGCTATTATTACTTCCTTTGCTGTAGCTACTACTGCCTTAGTTAAGGAGATGCAAACTGCTACGTTTGTTAATAATCTTCATAGAAATGTTACATTAGCCTTATCTGAACAAAGAATAATAGATTTAAAATTAGAAGCTAGACTTAATGCTTTAGAAGAAGTAGTTTTAGAGTTGGGACAAGATGTGGCAAATTTAAAGACCAGAATGTCTACTAAGTGTCATGCAAATTATGATTTTATCTGTGTTACACCATTACCATATAATGCTTCTGAGAGCTGGGAAAAGACCAAAGCTCATTTACTGGGCATTTGGAATGACAATGAGATTTCATATAACATACAGGAGTTAACCAACCTAATTAGTGATATGAGCAAACAACATATTGACGCAGTGGACCTCAGTGGCTTGGCTCAGTCCTTTGCTAACGGAGTGAAGGCTTTAAATCCAGTAGATTGGACACAATATTTTATTTTTATAGGGGTCGGAGCCCTGCTTTTAGTCATTGTACTTATGATTTTCCCCATTGTTTTCCAGTGCTTTGCGAGGAGCCTTGACCAAGTGCAGTCAGATCTTAACGTGCTTCTTTTAAAAAAGAAAAAAGGGGGAAATGCCGCGCCTGCAGCAGAAATGGTTGAACTCCCGAGAGTGTCCTACACTTAGGAGAGAAGCAACTAAGGGGTTGTTTCCCACCAAGGACGACCCGTCTGCGTGCACGCGGATGAGCCCATCAGACAAAGACCTACTCATTCTCTGCTGCAAACTTGGCATAGCTCTGCTTTGCCTGGGGCTATTGGGGGAAGTTGCGGTTCGTGCTCGCAGGGCTCTCACCCTTGATTCTTTTAATAGTTCTTCTGTGCAAGATTACAATCTAAACTATTCAGAGAACTCGACCTTCCTCCTGGGGCAAGGACCACAGCCAACTTCCTCTTACAAGCCACACCGATTTTGTCCTTCAGAAATAGAAATAAGAATGCTTGCTAAAAATTATATCTTTACCAATAAGATCAATCCAATAGGTCGATTATTAATCACTATGTTAAGAAATGAATCTTTGCCTTTTAGTACTATATTTAGTCATATTCAAAAATTAGAAATGGGAACAGAAAATAGAAAGAGACGCTCAACCTCAGTCAAGGAACAGGTGCAAGAACTATCGGCCACAGGCCTAGAAGTAAAAGAGGGAAAAAGGAGTGTGTTTGTCAAAATAGGAGACAGGTGGTGGCAACCAGGGACTTATAGGGGACCTTACATCTACAGACCAACAGATGCCCCGTTACCATATACAGGAAGATATGATTTAAATTTTGATAGGTGGGTCACAGTCAATGGCTATAAAGTGTTATACAGATCCCTCCCCTTTCGTGAAAGACTCGCCAGAGCTAGACCTCCTTGGTGTGTGTTAACTCAAGAAGAAAAGGACGACATGAAACAACAGGTACATGATTATATTTATTTAGGCACAGGATTGCAACATTGGAGAATTATTCCTAAAAGTAAAGAAGAGGGTAAAGAGCATATTCTAAAACATATTAAGGCGTTACCCCTGACTGTTTATGATTTCTATTAAGGTATTGCTGCGGTTCCCAAGGTTTATAAGTTCATGGTTACAAGCTGTTCTTGAAACAAGGATGTGAGACAAGTGGTTTCCTGGCTTGGTTGGGTATCAAATGTTTTGATCTAGGCTCTGAATGTTCTATCCCCTATGTTCTTTTGGAACCTATCCAAGTTTTATGTAAATGCTTATGTAAGCCATGATATAAAAGAGTGCTGATTTTTTGAGTAAACTTGCAACAGTCCTAACATTCGCCTCTCGTGTGTTTGTGTCTGTTCGCCATCCCGTCTCCGCTCGTCACTTATTCTTCACTTTCCAGAGGGTCCCCCCGCAGACCGCTCGTCACTTATTCTTCACTTTCCAGAGGGTCCCCCCGCAGACCCCGGCGACCCTCAGGTCGGCCGACTGCGGCA
>Mtv55
TGCCGCGCCTGCAGCAGAAATGGTTAAACTCCCGAGAGTGTCCTACACGTAGGAGAGAAGCAGCCAAGGGGTTGTTTCCCACCAAGGACGACCCGTCTGCGTGCACGCGGATGAGCCCATCAGACAAAGACATATTCATTCTCTGCTGCAAACTTGACATAGCTCTGCTTTGCCTAGGGCTATTGGGGGAAGTTGCGGTTCGTGCTCGCAGGGCTCTCACCCTTGACTCTTTTAATAGCTCTTCTGTGCAAGATTACAATCTAAACAATTCGGAGAACTCGACCTTCCTCCTGGGGCAAGGACCACAGCCAACTTCCTCTTACAAGCCACACCAATTTTGTCCTTCAGAAATAAAAATAAGAATGCTTGCTAAAAATTATATTTTTACCAATAAGACCAATCCAATAGGTCGATTATTAATCACTATGTTAAGAAATGAATCGTTACCTTTTAGTACTATTTTTACTCAAATTCAAAGGTTAGAAATGGGAATAGAAAATAGAAAGAGACGCTCAACCTCAGTCAAAGAACAGGTGCAAGGACTATCAGCCACAGGCCTAGAAGTAAAAGAGGGAAAAAGGAGTGTGTTTGTCAAAATAGGAGACAGGTGGTGGCAACCAGGGACTTATAGGGGACCTTACATCTACAGACCTACAGATGCCCCGTTACCATATACAGGAAGATATGATTTAAATTTTGATAGGTGGGTCACAGTCAACGGCTATAAAGTGTTATACAGATCCCTCCCCTTTCGTGAAAGACTCGCCAGAGCTAGACCTCCCTGGTGTGTGTTAACTCAGGAAGAAAAAGACGACATGAAACAACAGGTACATGATTATATTTATCTAGGAACAGGAATGAACGTTTGGGGAAAGATTTTTCATTATACCAAGGAGGGGGCAGTGGCTAGACTATTAGAACACATTTCTGCAGATACCTTTGGCATGAGTTATAATGGATAACCTTTATGAGCCCAACCTTGCGGTTCCCAAGGTTTAAGTAAGTTCATGGTTACAAACTGTTCTTAAAACAAGGATGTGAGACAGTGGTTTCCTGGCTTGGTTAGGTATCAAGTGTTTTGATCTAAGCTCTGAGTGTTCCATCCCCTATGTTCTTTTGGATTCTATCCAAGTCTTATGTAAATGCTTATGTAAACCATAATATAAAAGAGTGCTGATTTTTTGAGTAAACTTGCAACAGTCCTAACATTCACCTCTCGTGTGTTTGTGTCTGTTCGCCATCCCGTCTCCGCTCGTCACTTATCCTTCACTTTCCAGAGGGTCCCCCCGCAGACCCCGGTGACCCTCAGGTCGGCCGACTGCGGCAGCTGGCGCCCGAACAGGGACCCTCGGATAAGTGACCCTTGTCTCTATTTCTACTATTTGGTGTTCGTCTTGTATTGTCTCTTTCTTGTCTGGCTATCATCACAAGAGCGGAACGGACTCACCACAGGGAGCTGCAGTCCCGCCTACGGAGAAGAGGTAGGTTACGGTGAGCCATTGGAAATGGGGGTCTCGGGCTCAAAAGGGCAGAAACTCTTTGTTTCTGTTTTACAAAGGCTCCTCTCAGAGAGGGGTCTTCATGTGAAAGAGAGTAGTGCAATAGAATTTTATCAGTTTCTAATAAAGGTTTCTCCTTGGTTTCCCGAAGAAGGAGGATTAAATTTACAAGATTGGAAAAGGGTAGGAAGAGAAATGAAGAGGTACGCAGCGGAACATGGGACCGATAGCATACCAAAACAGGCTTACCCCATTTGGCTTCAGTTGAGAGAGATACTGACAGAACAATCAGACTTGGTTTTGCTATCCGCAGAAGCCAAATCTGTTACCGAAGAAGAGTTAGAAGAAGGTTTAACAGGACTACTATCTACAAGTTCGCAAAAAAAAACATATGGGACCAAGGGAACAGCATATGCAGAAATAGATACAGAGGTAGACAAGTTGTCTGAACATATTTATGATGAACCATATGAAGAAAAGGAGAAGGCAGATAAAAATGAGGAAAAGGACCATGCTAGAAGAATAAAGAAAGTGGTACAAAAAAGAGAAAATAGCGAGGGTAAGAGAAAAGAGAAGGATCAAAAGGCCTTTTTAGCCACAGATTGGAACGATGATGACCTATCCCCTGAGGATTGGGATGATTTGGAGGAACAAGCGGCACATTATCATGATGATGATGAGCTAATCCTTCCAGTAAAAAGGAAGGTGGTTAAGAAGAAACCTCAGGCACTCAGAAGGAAACCCCTGCCTCCGGTGGGTTTTGCAGGAGCGATGGCAGAGGCCAGGGAAAAGGGAGATTTGACTTTTACGTTTCCTGTAGTTTTTATGGGAGAAAGTGATGATGATGATACGCCTGTTTGGGAACCGCTGCCATTGAAAACCTTAAAAGAATTGCAATTGGCAGTTAAAACCATGGGACCATCTGCCCCATATACCTTGCAGGTGGTAGACATGGTAGCTAGTCAATGGCTTACCCCGAGTGATTGGCACCAAACAGCCAGAGCTACCTTATCCCCTGGGGATTATGTTTTATGGAGAACTGAATATGAAGAAAAAAGTAAAGAAACGGTACAAAAGGCTGCAGGCAAGCGAAAGGGCAAGGTCTCCCTTGACATGTTACTGGGGACTGGTCAGTTCCTGTCCCCTTCTTCTCAGATCAAATTATCTAAGGATGTCTTAAAAGATGTCACCACAAATGCTGTGTTAGCATGGAGAGCAATTCCGCCTCCTGGAGTCAAGAAGACTGTATTAGCAGGGTTAAAACAGGGAAATGAAGAATCTTATGAAACCTTCATTTCAAGACTTGAGGAAGCTGTTTATAGAATGATGCCAAGAGGAGAGGGATCAGATATATTGATCAAACAATTGGCGTGGGAAAATGCAAATTCATTGTGTCAGGATCTCATCCGTCCAATACGCAAAACAGGAACTATACAGGATTACATTCGTGCTTGTCTAGACGCTTCTCCCGCAGTTGTTCAGGGTATGGCATATGCAGCAGCCATGAGAGGACAAAAGTATTCTACTTTTGTAAAGCAAACATATGGTAGGGGAAAAGGAGGTCAAGGAGCAGAAGGGCCAGTTTGTTTTTCCTGTGGTAAGACAGGACATATCAAAAAAGACTGTAAGGAGGAGAAGGGCTCCAAAAGAGCCCCTCCTGGGCTCTGTCCCAGATGTAAGAAAGGCTACCACTGGAAAAGTGAATGTAAATCTAAATTTGACAAAGATGGGAATCCACTTCCTCCCTTGGAAACTAATGCTGAAAATTCAAAAAACTTGTAAAGGGGCAGTCCCCTAGCCCCACGCAAAAGGGGGATAAAGCTAAGGACTCAGGATTAAATCCTGAAGCCCCACCTTTCACAATACATGATTTGCCTCGAGCTACCCCTGGAAGTGCAGGTTTAGACCTGTCATCCCAGAAGGATTTGATCCTCTCTCTAGAAGATGGAGTATCGCTAGTACCCACCTTAGTGAAAGGTACCCTCCCTGAAGGGACCACTGGATTAATAATAGGTAGGAGTTCCAATTATAAAAAGGGACTTGAGGTTTTACCAGGGGTCATTGACTCCGATTTCCAAGGAGAAATCAAGGTTATGGTTAAGGCCGCAAAAAATGCGGTCATCATTCACAAAGGAGAAAGAATAGCACAACTACTGTTGCTGCCATATTTAAAATTGCCCAATCCTATAATCAAGGAAGAACGAGGCTCAGAAGGCTTCGGATCAACAAGTCATGTACATTGGGTGCAGGAAATAAGTGATTCCAGACCCATGCTTCATATTTACTTGAATGGAAAAAGATTCCTCGGTCTCTTAGATACCGGGGCAGATAAAACTTGCATAGCAGGTAAGGACTGGCCAGCTAATTGGCCCATTCACCAAACTGAAAATTCTCTCCAAGGTTTAGGCATGGCCTGTGGGGTGGCACGTAGTAGTCAGCCACTCCGCTGGCAACATGAGGATAAATCAGGGATTATACACCCTTTTGTGATCCCTACATTGCCTTTCACCTTATGGGGAAGAGATATTATGAAAGAGATAAAGGTCAGATTAATAACAGACTCACCAGATGATTCACAGGATTTATGATAGGGGCCATTGAGAGCAATCTCTTTGCAGACCAAATATCTTGGAAATCAGACCAGCCTGTATGGCTTAATCAATGGCCCCTTAAGCAAGAAAAGTTACAGGCTTTACAACAGTTAGTGACAGAACAATTACAACTGGGCCACTTAGAAGAGAGCAATAGCCCTTGGAATACACCTGTTTTTGTCATTAAAAAGAAGTCAGGAAAATGGAGGCTGTTACAAGACCTACGTGCAGTTAATGCCACAATGCACGATATGGGAGCATTACAACCAGGCTTGCCGTCCCCTGTAGCAGTCCCTAAAGGATGGGAAATAATCATAATAGATTTACAAGATTGCTTCTTTAATATAAAACTGCATCCTGAAGATTGTAAAAGATTTGCTTTTAGTGTACCTTCTCCTAATTTTAAGAGGCCGTATCAAAGATTCCAATGGAAAGTTTTGCCCCAGGGGATGAAAAATAGCCCTACTTTATGTCAAAAATTTGTAGATAAAGCTATATTGACTGTGAGGGATAAATATCAAGACTCATATATTGTGCATTACATGGATGACATTCTTTTGGCACACCCATCAAGAGCCATTGTTGATGAAATACTTACCTCCATGATACAGGCCCTTAACGAACATGGCCTTGTAGTATCCACAGAGAAGATTCAAAAATACGATAATCTCAAATATTTGGGAACTCATATACAGGGTGATGTGGTATCTTATCAAAAATTACAGATTAGGACAGATAAATTAAGAACCTTAAATGATTTCCAAAAGCTGCTAGGAAATATTAATTGGATACGTCCTTTCTTAAAATTAACTACGGGAGAGTTAAAACCTCTCTTTGAAATCCTTAATGGAGATTCTAATCCTATCTCAATAAGAAAACTTACTCCTGAGGCATGCAAAGCTCTTCAATTGGTAAATAAAAGACTATCTACCGCTCGGGTAAAGAGGCTAGATTTATCACAGCCTTGGTTTCTATGTATATTAAAGACTGAATATACCCCCACAGCATGCCTCTGGCAAAATGGAGTCATAGAATGGATACATTTGCCTCATATTTCACCAAGAGTAATTACTCCTTATGATATCTTTTGTACACAACTTATTATTAAGGGCCGACACCGCTCTAAAGAATTATTTAGTAAAGACCCTGATTATATTGTTGTGCCCTATACCAAAGTTCAATTTGATCTCCTATTACAAGAAAAGGAGGATTGGCCTATCTCCTTACTAGGGTTCCTGGGAGAGGTTCAGTTCCATCTTCCAAAAGATCCTTTGCTTACATTTACCCTACAAACTGCCATTATTTTTCCTCACATGACCTCTACCACACCACTAGAGAAAGGAATTGTGATTTTTACGGACGGTTCAGCAAATGGCCGTTCGGTAACATATATACAAGGAAAGGAACCTATAATTAAGGAAAATACACAAAACACAGCACAACAGGCTGAAATTGTGGCAGTCATTACAGCCTTTGAGGAAGTGAGTCAACCCTTTAATTTGTATACTGATTCTAAATATGTGACTGGGTTGTTTCCCGAAATCGAAACTGCAACTTTGTCACCCAGAACAAAAATTTACACAGAACTAAGACACCTACAAAGGTTAATCCACAAGAGACAAGAAAAATTTTACATTGGTCATATCAGAGGGCACACTGGACTTCCCGGTCCTTTGGCACAGGGAAATGCCTATGCAGATTCTTTAACAAGAATTCTGACCGCTTTAGAGTCAGCTCAAGAAAGCCACGCACTACACCATCAAAATGCCGCGGCGCTTAGGTTTCAGTTTCACATCACTCGTGAACAAGCACGAGAAATAGTAAAACTATGTCCAAATTGCCCCGACTGGGGACATGCGCCACAACTAGGAGTAAACCCCAGGGGCCTTAAGCCCAGAGTTCTATGGCAAATGGATGTTACCCATGTCTCAGAATTTGGAAAATTAAAGTACGTACATGTGACAGTAGACACCTATTCTCATTTTACTTTCGCTACCGCCCGAACGGGCGAAGCAACCAAAGATGTGTTACAACACTTGGCTCAAAGCTTTGCATACATGGGCATTCCTCAAAAAATAAAAACAGATAATGCCCCTGCATATGTGTCCCGTTCAGTACAGGAGTTTTTGGCCAGATGGAAAATATCTCACGTCACGGGGATCCCTTACAATCCCCAAGGACAGGCCATTGTTGAACGAACGCACCAAAATATAAAGGCACAGCTTAATAAACTTCAAAAGGCTGGAAAATACTATACACCCCACCATCTATTGGCACATGCTCTTTTTGTGCTGAATCATGTAAATATGGACAATCATGGCCATACGGCGGCCGAAAGACATTGGGGTCCAATTTCAGCCGATCCAAAACCTATGGTTATGTGGAAAGATCTTCTCACAGGGTCCTGGAAAGGACCCGATGTCCTAATAACAGCCGGACGAGGCTATGCTTGTGTTTTTCCACAGGATGCCGAATCACCAATTTGGGTCCCTGACCGGTTCATCCGACCTTTTACTGAGCGGAAAGGATCGACGCCCACGCCTAGCACTGCGGAGAAAACGCCGCCGCGAGATGAAAAAGATCACCAAAAAAGTCCGGAGAATGACCCTAGACCCCACCAAAGAGAAGACGGCTTGGCAACAACTGCAGGCGTTGATCTCCGAAGCGGAGGAGGTTCTTAAAACCTCACAAACTCCCCAAACCTCTTTGACCTTATTTCTTGCTTTGTTGTCTGTCCTCGGCCCCCTGCCTGTGACCGGGGAAAGTCATTGGGCTTACCTACCTAAACCACCTATTCTCCATCCCGTAGGATGGAGAAGTACAGACCCCATTAGAGTTCTGACAAATCAGACCATATATTTGGGTGGTTCGCCTGACTTTCACGGGTTTAGAAACATGTCTGGTAATGTACATTTTGAGGGGAAGTCTGATACGCTCCCCATTTGCTTTTCCTTCTCCTTTTCTACCCCCACGGGCTGCTTTCAAGTAGATAAGCAAGTATTTCTTTCTGATACACCCACGGTTGATAATAATAAACCTGGGGGAAAGGGTGATAAAAGGCGTATGTGGGAACTTTGGTTGACTACCTTGGGGAACTCGGGGGCCAATACAAAACTGGTCCCTATAAAAAAGAAGTTGCCCCCCAAATATCCTCACTGCCAGATCGCCTTTAAGAAGGACGCCTTCTGGGAGGGAGACGAGTCTGCTCCTCCGCGGTGGTTGCCTTGCGCCTTCCCTGACCAAGGAGTGAGTTTTTCTCCAAAAGGGGCCCTTGGGTTACTTTGGGATTTCTCCCTTCCCTCGCCTAGTGTAGATCAGTCAGATCAGATTAAAAACAAAAAGGATCTATTTGGAAATTATACTCCCCCTGTCAATAAAGAGGTTCATCGATGGTATGAAGCAGGATGGGTAGAACCTACTTGGTTCTGGGAAAATTCTCCTAAGGATCCCAATGATAGAGATTTTACTGCTCTAGTTCCCCATACAGAATTGTTTCGCTTAGTTGCAGCCTCAAGACATCTTATTCTCAAAAAGCCAGGATTTCAAGAACATGAGATGATTCCTACATCTGCCTGTGTTACTTACCCTTATGCCATATTATTAGGATTACCTCAGCTAATAGATATAGAGAAAAGAGGATCTACTTTTCATATTTCCTGTTCTTCTTGTAGATTAACTAATTGTTTAGATTCTTCTGCCTACGACTATGCAGCGATCATAGTCAAGAGGCCGCCATATGTGCTGCTACCTGTAGATATTGGTGATGAACCATGGTTTGATGATTCTGCCATTCAAACCTTTAGGTATGCCACAGATTTAATTCGAGCTAAGCGATTCGTCGCTGCCATTATTCTGGGCATATCTGCTTTAATTGCTATTATTACTTCCTTTGCTGTAGCTACTACTGCCTTAGTTAAGGAGATGCAAACTGCTACGTTTGTTAATAATCTTCATAGGAATGTTACATTAGCCTTATCTGAACAAAGAATAATAGATTTAAAATTAGAAGCTAGACTTAATGCTTTAGAGGAAGTAGTTTTAGAGTTGGGACAAGATGTGGCAAATTTAAAGACCAGAATGTCCACTAGGTGTCATGCAAATTATGATTTTATCTGTGTCACACCTTTGCCATATAATGCTTCTGAGAGCTGGGAAAGAACCAGAGCTCATTTATTGGGCATTTGGAATGACAATGAGATTTCATATAACATACAGGAGTTAACCAACCTAATTAGTGATATGAGCAAACAACATATTGATGCAGTGGACCTCAGTGGCTTGGCTCAGTCCTTTGCCAATGGAGTAAAGGCTTTAAATCCATTAGATTAGACACAATATTTCATTTTTATAGGAGTTGGAGCCCTGCTTTTAGTCATTGTACTTATGATTTTCCCCATTGTTTTCCAGTGCTTTGCGAAGAGCCTTAACCAAGTGCAGTCAGATCTTAACGTGCTTCTTTTAAAAAAGAAAAAAGGGGGAAATGCCGCGCCTGCAGCAGAAATGGTTAAACTCCCGAGAGTGTCCTACACGTAGGAGAGAAGCAGCCAAGGGGTTGTTTCCCACCAAGGACGACCCGTCTGCGTGCACGCGGATGAGCCCATCAGACAAAGACATATTCATTCTCTGCTGCAAACTTGACATAGCTCTGCTTTGCCTAGGGCTATTGGGGGAAGTTGCGGTTCGTGCTCGCAGGGCTCTCACCCTTGACTCTTTTAATAGCTCTTCTGTGCAAGATTACAATCTAAACAATTCGGAGAACTCGACCTTCCTCCTGGGGCAAGGACCACAGCCAACTTCCTCTTACAAGCCACACCAATTTTGTCCTTCAGAAATAAAAATAAGAATGCTTGCTAAAAATTATATTTTTACCAATAAGACCAATCCAATAGGTCGATTATTAATCACTATGTTAAGAAATGAATCGTTACCTTTTAGTACTATTTTTACTCAAATTCAAAGGTTAGAAATGGGAATAGAAAATAGAAAGAGACGCTCAACCTCAGTCAAAGAACAGGTGCAAGGACTATCAGCCACAGGCCTAGAAGTAAAAGAGGGAAAAAGGAGTGTGTTTGTCAAAATAGGAGACAGGTGGTGGCAACCAGGGACTTATAGGGGACCTTACATCTACAGACCTACAGATGCCCCGTTACCATATACAGGAAGATATGATTTAAATTTTGATAGGTGGGTCACAGTCAACGGCTATAAAGTGTTATACAGATCCCTCCCCTTTCGTGAAAGACTCGCCAGAGCTAGACCTCCCTGGTGTGTGTTAACTCAGGAAGAAAAAGACGACATGAAACAACAGGTACATGATTATATTTATCTAGGAACAGGAATGAACGTTTGGGGAAAGATTTTTCATTATACCAAGGAGGGGGCAGTGGCTAGACTATTAGAACACATTTCTGCAGATACCTTTGGCATGAGTTATAATGGATAACCTTTATGAGCCCAACCTTGCGGTTCCCAAGGTTTAAGTAAGTTCATGGTTACAAACTGTTCTTAAAACAAGGATGTGAGACAGTGGTTTCCTGGCTTGGTTAGGTATCAAGTGTTTTGATCTAAGCTCTGAGTGTTCCATCCCCTATGTTCTTTTGGATTCTATCCAAGTCTTATGTAAATGCTTATGTAAACCATAATATAAAAGAGTGCTGATTTTTTGAGTAAACTTGCAACAGTCCTAACATTCACCTCTCGTGTGTTTGTGTCTGTTCGCCATCCCGTCTCCGCTCGTCACTTATCCTTCACTTTCCAGAGGGTCCCCCCGCAGACCCCGGTGACCCTCAGGTCGGCCGACTGCGGCA
>Mtv56
TGCCGCGCCTGCAACAGAAATGGTTGAACTCCCGAGAGTGTCCTACACTTAGGAGAGAAGCAGCCAAGGGGTTGTTTCCCACCAAGGACGACCCGTCTGCGTGCACGCGGATGAGCCCATCAGACAAAGACATACTCATTCTCTGCTGCAAACTTGGCATAGCTCTGCTTTGCCTGGGGCTATTGGGGGAAGTTGCGGTTCGTGCTCGCAGGGCTCTCACCCTTGACTCTTTTAATAACTCTTCTGTGCAAGATTACAATCTAAACGATTCGGAGAACTCGACCTTCCTCCTGGGGCAAGGACCACAGCCAACTTCCTCTTACAAGCCACACCGACTTTGTCCTTCAGAAATAGAAATAAGAATGCTTGCTAAAAATTATATTTTTACCAATGAGACCAATCCAATAGGTCGATTATTAATCATGATGTTAAGAAATGAATCTTTGTCTTTTAGCACTATATTTACTCAAATTCAAAGGTTAGAAATGGGAATAGAAAATAGAAAGAGACGCTCAACCTCAGTTGAAGAACAGGTGCAAGGACTAAGGGCCTCAGGCCTAGAAGTAAAAAGGGGAAAGAGGAGTGCGCTTGTCAAAATAGGAGACAGGTGGTGGCAACCAGGGACTTATAGGGGACCTTACATCTACAGACCAACAGACGCCCCGCTACCATATACAGGAAGATATGATTTAAATTTTGATAGGTGGGTCACAGTCAACGGCTATAAAGTGTTATACAGATCCCTCCCCTTTCGTGAAAGGCTCGCCAGAGCTAGACCTCCTTGGTGTGTGTTGTCTCAAGAAGAAAAGGACGACATGAAACAACAGGTACATGATTATATTTATCTAGGAACAGGAATGATACATTGGAAAGTATTTTATAACAGTAGAGAGGAGGCCAAAAGACATATAATAGAACATATTAAGGCATTGCCCTTAAGTTTCTAAAGTTTGCTTGCGGTTCCCAAGGTTTAAGTAAGTTCATGGTTACAAACTGTTCTTAAAACAAGGATGTGAGACAAGTGGTTTCCTGACTTGGTTTGGTATCAAATGTTTTGATCTAAGCTCTGAGTGTTCTATTCTCCTATGTTCTTTTGGAACTTATCCAAGTCTTATGTAAATGCTTATGTAAACCATGATATAAAAGAGTGCTGATTTTTTGAGTAAACTTGCAACAGTCCTAATATTCACGTCTCGTGTGTTTGTGTCTGTTCGCCATCCCGTCTCCGCTCGTCACTTATCCTTCACTTTCCAGAGGGTCCCCCCGCAGACCCCGGTGACCCTCAGGTCGGCCGACTGCGGCAGCTGGCGCCCGAACAGGGACCCTCGGATAAGTGACCCTTGTCTCTATTTCTACTATTTGGTGTTCGTCTTGTATTGTCTCTTTCTTGTCTGGCTATCATCACAAGAGCGGAACGGACTCACCATAGGGAGCTGCAGTCCCGCCTACGGAGAAGAGGTAGGTTACGGTGAGCCATTGGAAATGGGGGTCTCGGGCTCAAAAGGGCAGAAACTCTTTGTTTCTGTTTTACAAAGGCTCCTCTCAGAGAGGGGTCTTCATGTGAAAGAGAGTAGTGCAATAGAATTTTATCAGTTTCTAATAAAGGTTTCTCCTTGGTTTCCCGAAGAAGGAGGATTAAATTTACAAGATTGGAAAAGGGTAGGAAGAGAAATGAAGAGGTACGCAGCGGAACATGGGACAGATAGCATACCAAAACAGGCTTACCCCATTTGGCTTCAGTTGAGAGAGATACTGACAGAGCAATCAGACTTGGTTTTGCTATCCGCAGAAGCCAAATCTGTTACCGAAGAAGAATTAGAGGAAGGTTTAACCGGACTACTATCGACAAGTTCACAAGAAAAAACTTATGGGACCAGGGGAACAGCATATGCAGAAATAGATACAGAGGTAGACAAGCTGTCTGAACATATTTATGATGAACCATATGAAGAAAAGGAGAAGGCAGATAAAAATGAGGAAAAGGACCATGTTAGAAAAGTAAAGAAGGTAGTACAAAGAAAAGAAATTAGTGAGGGTAAGAGAAAAGAGAAGGATCAAAAGGCCTTTTTAGCCACAGATTGGAACGATGATGACCTGTCCCCTGAGGATTGGGATGATTTAGAGGAACAAGCGGCACATTATCATGATGATGATGAACTAATCCTTCCAGTAAAAAGGAAGGTGGTTAAGAAAAAACCTCAGGCACTCAGAAGAAAACCCCTGCCTCCGGTGGGTTTTGCAGGAGCGATGGCAGAGGCCAGGGAAAAGGGAGATTTGACTTTTACGTTTCCTGTAGTTTTTATGGGAGAAAGTGATGATGATGATACGCCTGTTTGGGAACCGCTGCCATTAAAAACTTTAAAGGAATTGCAATTGGCGGTTAAGACCATGGGACCATCTGCTCCATACACCTTGCAGGTGGTAGACATGGTAGCTAGTCAATGGCTTACCCCGAGTGATTGGCACCAAACAGCCAGAGCTACCTTATCCCCTGGGGATTATGTTTTATGGAGGACTGAATATGAAGAGAAAAGTAAAGAAACAGTACAAAAAGCCGCAGGCAAGCGAAAGGGCAAGGTCTCCCTTGACATGTTACTGGGGACTGGTCAGTTTCTGTCCCCTTCCTCTCAGATCAAATTATCTAAGGATGTCTTAAAAGATGTCACCACAAATGCTGTGTTAGCATGGAGAGCAATTCCGCCTCCTGGAGTCAAGAAGACTGTATTAGCAGGGTTAAAACAGGGAAATGAAGAATCTTATGAAACCTTCATTTCAAGACTTGAGGAAGCTGTTTATAGAATGATGCCAAGGGGAGAGGGATCAGATATATTGATCAAACAATTGGCGTGGGAAAATGCAAATTCATTGTGTCAGGATCTCATCCGTCCAATACGCAAAACAGGAACTATACAGGATTATATTCGTGCTTGCCTTGACGCTTCTCCCGCAGTTGTTCAGGGTATGGCATATGCAGCAGCCATGAGAGGACAAAAGTATTCTACTTTTGTAAAGCAAACATATGGTGGGGGAAAAGGAGGTCAAGGATCAGAAGGGCCAGTTTGTTTCTCCTGTGGCAAGACAGGACACATCAAAAAAGACTGTAAGGAGGAGAAGGGCTCTAAAAGAGCTCCTTCTGGGCTTTGTCCCAGATGTAAGAAAGGCTACCACTGGAAGAGTGAGTGTAAATCTAAATTTGACAAAGATGGGAATCCACTTCCTCCCTTAGAAACTAATACTGAAAATTCAAAAAACTTGTAAAGGGGCAGTCCCCTAGCCCCACTCAAAAGGGGGATGGAGTTAAGGGCTCAGGATTAAATCCTGAAGCCCCACCTTTCACAATACATGATTTGCCTCGAGGCACCCCTGGAAGTGCAGGTTTAGACCTGTCATCACAGAAGGATTTGATCCTCTCTCTAGAAGATGGAGTATCATTGGTACCCACCTTAGTGAAAGGTACCCTCCCTGAAGGGACTACTGGATTAATAATAGGTAGAAGTTCCAATTATAAAAAGGGACTCGAGGTTTTACCAGGAGTCATTGACTCCGATTTCCAAGGAGAAATCAAGGTTATGGTTAAGGCCGCAAAAAATGCGGTCATCATTCACAAAGGAGAAAGAATAGCACAACTTCTGTTGCTGCCGTATTTAAAATTGCCCAATCCTATAATCAAGGAAGAACGAGGCTCAGAAGGCTTCGGATCAACAAGTCATGTACATTGGGTGCAGGAAATAAGTGATTCCAGACCCATGCTTTATATTTCCTTGAATGGAAGAAGATTCCTCGGTCTCTTGGATACCGGGGCAGATAAAACTTGTATAGCAGGCAGAGACTGGCCAGCTAATTGGCCTATTCACCAAACTGAAAGTTCTCTTCAAGGTTTAGGCATGGCCTGTGGGGTGGCGCGTAGTAGTCAGCCACTCCGCTGGCAACATGAGGATAAATCAGGGATTATACATCCCTTTGTGATCCCTACACTGCCCTTTACCTTGTGGGGAAGAGACATTATGAAAGAGATAAAGGTCAGGTTAATGACTGACTCACCAGATGATTCACAGGGTTTATGATAGGGGCCATTGAGAGCAATCTCTTTGCAGACCAAATATCTTGGAAATCAGACCAGCCTGTATGGCTTAATCAATGGCCCCTTAAACAAGAAAAGTTACAGGCTTTACAACAGTTAGTGACAGAACAATTACAACTGGGCCACTTAGAAGAGAGCAATAGCCCTTGGAATACGCCTGTTTTTGTCATTAAAAAGAAGTCAGGAAAATGGAGGCTGTTACAAGACCTACGTGCAGTTAATGCCACAATGCACGATATGGGAGCATTACAACCAGGCTTGCCGTCCCCTGTAGCAGTCCCTAAAGGATGGGAAATAATCATAATAGATCTACAAGATTGCTTCTTTAATATAAAACTGCATCCTGAAGATTGTAAAAGATTTGCTTTTAGTGTGCCCTCCCCTAATTTTAAGAGACCCTATCAAAGATTCCAGTGGAAAGTTTTGCCCCAGGGTATGAAAAATAGCCCTACTTTATGTCAAAAATTTGTAGATAAAGCTATATTGACTGTAAGGGATAAATATCAAGACTCATATATTGTGCATTACATGGATGACATTCTTTTGGCACACCCATCAAGATCCATTGTTGATGAAATACTTACTTCCATGATACAGGCCCTTAACAAACATGGCCTTGTAGTATCCACAGAGAAGATTCAAAAATATGATAATCTCAAATATTTGGGAACTCATATACAGGGTGATGTGGTGTCTTATCAAAAATTACAGATTAGGACAGATAAATTAAGAACCTTAAATGATTTCCAAAAGCTGCTAGGAAATATTAATTGGATACGTCCTTTCTTAAAATTAACTACGGGAGAGTTAAAACCTCTCTTTGAAATCCTTAACGGAGACTCTAATCCTATCTCAATAAGAAAACTTACTCCTGAGGCATGCAAAGCTCTTCAATTGGTAAATGAAAGACTATCTATCGCTCGGGTAAAGAGGCTAGATTTATCACGGCCTTGGTCTCTATGTATATTAAAGACTGAATATACCCCCACAGCATGCCTCTGGCAAAATGGAGTCCTAGAATGGATACATTTGCCTCATATTTCACCAAAAGTAATTACTCCTTATGATATCTTTTGTACACAACTTATTATTAAGGGCCGACACCGCTCTAAGGAATTATTTAGTAAAGACCCTGATTATATTGTTGTGCCCTATACCAAAGTTCAATTTGATCTCCTATTACAAGAAAAGGAAGATTGGCCTATTTCTTTATTAGGGTTCCTGGGAGAGGTTCATTTCCATCTTCCAAAAGACCCTTTGCTTACATTTACCCTACAAACTGCCATTATTTTTCCTCACATGACCTCTACCACACCACTAGAGAAAGGAATTGTGATTTTTACGGACGGGTCAGCAAATGGCCGTTCGGTAACATATATACAAGGAAGGGAGCCTATAATTAAAGAAAATACACAAAACACAGCCCAACAGGCTGAAATTGTGGCAGTCATTACAGCCTTTGAGGAAGTGAGTCAATCCTTTAATTTGTATACTGATTCTAAATATGTGACTGGGTTGTTTCCCGAAATCGAAACTGCAACTTTGTCACCCAGAACAAAAATTTACACAGAACTGAGACATTTACAAAGGTTAATCCACAAGAGACAAGAAAAATTTTACATTGGTCATATCAGAGGACACACTGGACTTCCCGGTCCTTTGGCACAGGGAAATGCCTATGCGGATTCCTTAACAAGAATTCTGACCGCTTTAGAGTCAGCTCAAGAAAGCCACGCACTACATCATCAAAATGCCGCGGCGCTTAGGTTTCAGTTTCACATCACTCGTGAACAAGCACGAGAAATAGTAAAACTATGTCCAAATTGCCCCGACTGGGGACATGCGCCACAACTAGGAGTAAACCCCAGGGGCCCTTGGGTTACTTTGGGATTTCTCCCTTCCCTCGCCTAGTATAGATCAGTCAGAACAAATTAAAAGCAAAAAGGATCTATTTGGAAATTATACTCCCCCTGTCAATAAAGAGGTTCATCGATGGTATGAAGCAGGATGGGTAGAACCTACTTGGTTCTGGGAAAATTCTCCTAAGGATCCCAATGATAGAGATTTTACTGCTCTAGTTCCCCATACAGAATTGTTTCGCTTAGTTGCAGCCTCAAGACATCTTATTCTTAAAAGGCCAGGATTTCAAGAACATGAGATGATTCCTACATCTGCCTGTGTTACTTACCCTTATGCCATATTATTAGGATTACCTCAGCTAATAGATATAGAGAAGAGAGGATCTACTTTTCATATTTCCTGTTCTTCCTGTAGATTGACAAATTGTTTAGACTCTTCTGCCTACGACTATGCAGCGATCATAGTCAAGAGGCCGCCATATGTGCTGCTACCTGTAGATATTGGTGATGAACCATGGTTTGATGATTCTGCCATTCAAACTTTTAGGTATGCCACAGATTTAATTCGAGCTAAGCGATTTGTCGCGGCCATTATTCTGGGCATATCTGCTTTGATTGCTATTATTACTTCCTTTGCTGTAGCTACTACTGCCTTAGTTAAGGAGATGCAAACTGCTACGTTTGTTAATAATCTTCATAGGAATGTTACATTAGCCTTATCTGAACAAAGAATAATAGATTTAAAATTAGAAGCTAGACTTAATGCTTTAGAAGAAGTAGTTTTAGAGTTGGGTCAAGATGTGGCAAATTTAAAGACCAGAATGTCCACTAAGTGTCATGCAAATTATGATTTTATCTGCGTTACCCCATTACCATATAATGCTTCTGAGAGCTGGGAAAGAACCAAGGCTCATTTACTGGGCATTTGGAATGACAATGAGATTTCATATGACATACAAGAATTAACCAACCTGATTAGTGATATGAGCAAACAACATATTGACGCAGTGGACCTTAGTGGCTTGGCTCAGTCTTTTGCCAACGGAGTGAAGGCTTTAAATCCATTGGATTGGACACAATATTTCATTTTTATAGGAGCTGGAGCCCTGCTTTTAGTCATTGTGCTTATGATTTTCCCCATTGTTTTCCAGTGCTTTGCGAAGAGCCTTAACCAAGTGCAGTCAGATCTTAACGTGCTTCTTTTAAAAAAGAAAAAAGGGGGAAATGCCGCGCCTGCAACAGAAATGGTTGAACTCCCGAGAGTGTCCTACACTTAGGAGAGAAGCAGCCAAGGGGTTGTTTCCCACCAAGGACGACCCGTCTGCGTGCACGCGGATGAGCCCATCAGACAAAGACATACTCATTCTCTGCTGCAAACTTGGCATAGCTCTGCTTTGCCTGGGGCTATTGGGGGAAGTTGCGGTTCGTGCTCGCAGGGCTCTCACCCTTGACTCTTTTAATAACTCTTCTGTGCAAGATTACAATCTAAACGATTCGGAGAACTCGACCTTCCTCCTGGGGCAAGGACCACAGCCAACTTCCTCTTACAAGCCACACCGACTTTGTCCTTCAGAAATAGAAATAAGAATGCTTGCTAAAAATTATATTTTTACCAATGAGACCAATCCAATAGGTCGATTATTAATCATGATGTTAAGAAATGAATCTTTGTCTTTTAGCACTATATTTACTCAAATTCAAAGGTTAGAAATGGGAATAGAAAATAGAAAGAGACGCTCAACCTCAGTTGAAGAACAGGTGCAAGGACTAAGGGCCTCAGGCCTAGAAGTAAAAAGGGGAAAGAGGAGTGCGCTTGTCAAAATAGGAGACAGGTGGTGGCAACCAGGGACTTATAGGGGACCTTACATCTACAGACCAACAGACGCCCCGCTACCATATACAGGAAGATATGATTTAAATTTTGATAGGTGGGTCACAGTCAACGGCTATAAAGTGTTATACAGATCCCTCCCCTTTCGTGAAAGGCTCGCCAGAGCTAGACCTCCTTGGTGTGTGTTGTCTCAAGAAGAAAAGGACGACATGAAACAACAGGTACATGATTATATTTATCTAGGAACAGGAATGATACATTGGAAAGTATTTTATAACAGTAGAGAGGAGGCCAAAAGACATATAATAGAACATATTAAGGCATTGCCCTTAAGTTTCTAAAGTTTGCTTGCGGTTCCCAAGGTTTAAGTAAGTTCATGGTTACAAACTGTTCTTAAAACAAGGATGTGAGACAAGTGGTTTCCTGACTTGGTTTGGTATCAAATGTTTTGATCTAAGCTCTGAGTGTTCTATTCTCCTATGTTCTTTTGGAACTTATCCAAGTCTTATGTAAATGCTTATGTAAACCATGATATAAAAGAGTGCTGATTTTTTGAGTAAACTTGCAACAGTCCTAATATTCACGTCTCGTGTGTTTGTGTCTGTTCGCCATCCCGTCTCCGCTCGTCACTTATCCTTCACTTTCCAGAGGGTCCCCCCGCAGACCCCGGTGACCCTCAGGTCGGCCGACTGCGGCA
>Mtv57
TGCCGCGCCTGCAGCAGAAATGGTTGAACTCCCGAGAGTGTCCTACACTTAGGAGAGAAGCAGCCAAGGGGTTGTTTCCCACCAAGGACGACCCGTCTGCGTGCACGCGGATGAGCCCATCAGACAAAGACATACTCATTCTCTGCTGCAAACTTGGCATAGCTCTGCTTTGCCTGGGGCTATTGGGGGAAGTTGCGGTTCGTGCTCGCAGGGCTCTCACCCTTGACTCTTTTAATAGTTCTTCTGTGCAAGATTACAATCTAAACAATTCGGAGAACTCGACCTTCCTCCTGGGGCAAGGACCACAGCCAACTTCCTCTTACAAGCCACACCGACTTTGTCCTTCAGAAATAGAAATAAGAATGCTTGCTAAAAATTATATTTTTACCAATAAGACCAATCCAATAGGTCGATTATTAATCACTATGTTAAGAAATAAATCATTATCTTTTAGTACTATTTTTACTCAAATTCAGAGGTTAGAAATGGGAATAGAAAATAGAAAGAGACGCTCAACCTCAGTCAAAGAACAGGTGCAAGGACTATCGGCCACAGGCCTAGAAGTAAAAGAGGGAAAAAGGAGTGCGTTTGTCAAAATAGGAGACAGGTGGTGGCAACCAGGGACTTATAGGAGACCTTACATCTACAGACCAACAGATGCCCCGTTACCATATACAGGAAGATATGATTTAAATTTTGATAGGTGGGTCACAGTCAATGGCTATAAAGTGTTATACAGATCCCTCCCCTTCCGTGAAAGACTCGCCAGAGCTAGACCTCCTTGGTGTGTGTTAACTCAAGAAGAAAAGGACGACATGAAACAACAGGTACATGATTATATTTATCTAAGAACAGAAATAAACGTTTGGGGAAAGATTTTTCATTATACCAAGGAGGGAGCAGTGGCTAGACTATTAGAACACATTTCTGCAGATACTTTTGGCATGAGCTATAATGGATAACCTTTATGAGCCCAACCTTGCGGTTCCCAAGGTTTAAGTAAGTTCATGGTTACAAACTGTTCTTAAAACAAGGATGTGAGACAGTGGTTTCCTGGCTTGGTTTGGTATCAAGTGTTTTGATCTAAGCTCTGAGTGTTCTATCCCCTATGTTCTTTTGGATTCTATCCAAGTCTTATGTAAATGCTTATGTAAACCATAATATAAAAGAGTGCTGATTTTTTGAGTAAACTTGCAACAGTCCTAACATTCACCTCTCGTGTGTTTGTGTCTGTTCGCCATCCCGTCTCCGCTCGTCACTTATCCTTCACTTTCCAGAGGGTCCCCCCGCAGACCCCGGTGACCCTCAGGTCGGCCGACTGCGGCAGCTGGCGCCCGAACAGGGACCCTCGGATAAGTGACCCTTGTCTCTATTTCTACTACTTGGTGTTCGTCTTGTATTGTCTCTTTCTTGTCTGGCTATCATCACAAGAGCGGAACGGACTCACCATAGGGAGCTGCAGTCCCGCCTACGGAGAAGAGGTAGGTTACGGTGAGCCATTGGAAATGGGGGTCTCGGGCTCAAAAGGGCAAAAACTCTTTGTTTCTGTTTTACAAAGGCTCCTCTCAGAGAGGGGTCTTCATGTGAAAGAGAGTAGTGCAATAAAATTTTATCAGTTTCTAATAAAGGTTTCTCCTTGGTTTCCCAAAGAAGGAGGATTAAATTTACAAGATTGGAAAAGGGTAGGAAGAGAAATAAAGAGGTACGCAGCGGAACATGGGACAGATAGCATACCAAAACAGGCTTACCCCATTTGGCTTCAGTTGAGAGAGATACTGACAGAGCAATCAGACTTGGTTTTGCTATCTGCAGAAGCCAAGTCTGTGACCAAAGAAGAATTAGAAGAAGGTTTAACCGGACTACTGTCGACAAGTTCACAAGAAAAAACTTATGGGACCAGGGGAACAGCATATGCAGAAATAGATACAGAGGTAGACAAGCTGTCTGAACATATTTATGATGAACCATATAAAAAAAAGGAGAAGGCAGATAAAAATAAAGAAAAGGACTATGTTAGAAAAGTAAAGAAGGTAGTACAAAGAAAAGAAAACAGTAAGGGTAAAAGAAAAGAGAAGGATCAAAAGGCCTTTTTAGCCACAGATTGGAACGATGATGACCTATCCCCTGAGGATTGAGATGATTTAGAGAAACAAGCGGCACATTATCATGATGATGATGATGACCTAATCCTTCCAGTAAAAAGGAAGGTGGATAGAAAGAAACCTCAGGCACCCAAGAGAAAACCCCTGCCTCCGGTGGGTTTTGCAGGAGCAATGGCAGAGGCCAGGGAAAAGGGAGATTTGACTTTTACGTTTCCTGTAGTTTTTATGGGAGAAAGTGATGATGATGATACGCCTGTTTGGGAACCGCTGCCATTAAAAACCTTAAAGAAATTGCAATTGGCAGTTAAGACCATGGGACCATCTGCTCCATACACCTTGCAGGTGGTAGACATGGTAGCTAGTCAATGGCTTACCCCGAGTGATTGGCACCAAACAGCCAGAGCTACCTTATCCCCTGGGGATTATGTTTTATGGAGGACTGAATATGAAAAAAAAAGTAAAGAAACAGTACAAAAGGCCACAGGCAAGCGAAAGGGCAAGGTCTCCCTTGACATGTTACTGGGGACTGGTCAGTTTCTGTCCCCTTCTTCTCAGATCAAATTATCTAAGGATGTCTTAAAAGATGTCACCACAAATGCTGTGTTAGCATAGAGAGCAATTCCGCCTCCTGGAGTCAAGAAGACTGTATTAGCAGGGTTAAAACAGGGAAATGAAGAATCTTATGAAACCTTCATTTCAAGACTTGAGGAAGCTGTTTATAAAATGATGCCAAGAGGAGAGAGATCAGATATATTGATCAAACAATTGGCGTGAGAAAATGCAAATTCATTGTGTCAGGATCTTATCCGTCCAATACGCAAAACAGGAACTATACAGGACTACATTCGTGCTTGTCTAGACGCTTCTCCCGCAGTTGTTCAGGGTATGGCATATGCAGCAGCCATGAGAGGACAAAAGTATTCTACTTTTGTAAAGCAAACATATGGTAAAAAAAAAGGGGGTCAAGGATCAGAAGGGCCAGTTTGTTTCTCCTGTGGCAAGACAGGACACATCAAAAAAGACTGTAAAGAGGAAAAGGGCTCTAAAAGAGCTCCTTCTGGGCTTTGTCCCAGATGTAAAAAAGGCTACCACTGAAAGAGTGAGTGTAAATCTAAATTTGACAAAGATGGGAATCCACTTCCTCCCTTAGAAACTAATACTGAAAATTCAAAAAACTTGTAAAGGGGCAGTCCCCTAGCCCCACTCAAAAGGGAGATAAAGTTAAGGGCTCAGGATTAAATCCTGAAGCCCCACCTTTCACAATACATAATTTGCCTCGAGGCACCCCTGAAAGTGCAGGTTTAGACCTGTCATCTCAGAAGGATTTGATCCTCTCTCTAGAAGATGGAGTATCGCTAATACCCACCTTAGTGAAAGGTACCCTCCCTAAAGGGACCACTGGATTAATAATAGGTAAAAGTTCCAATTATAAAAAGGGACTCGAGGTTTTACCAGGAGTCATTGACTCCGATTTCCAAGGAGAAATCAAGGTTATGGTTAAGGCCGCAAAAAATGCGGTCATCATTCACAAAGGAGAAAAAATAGCACAACTACTGTTGCTGCCATATTTAAAATTGCCCAATCCTATTATCAAAGAAGAACGAGGCTCAGAGGGCTTCGGATCAACAAGTCATGTACATTGGGTGCAAGAAATAAGTGATTCTAGACCCATGCTTCATATTTACTTAAATGAAAAAAGATTCCTCGGTCTCTTAGATACCGGGGCAGATAAAACTTGCATAGCAGGTAAGGACTGGCCAGCTAATTGGCCCATTCACCAAACTAAAAATTCTCTCCAAGGTTTAGGCATGGCCTGTGGGGTGGCACGTAGTAGTCAGCCACTCCGCTGGCAACATGAAGATAAATCAGAGATTATACACCCTTTTGTGATCCCTACATTGCCTTTCACCTTATGGGGAAGAGATATTATGAAAGAGATAAAGGTCAGATTAATGACAGACTCACCAGATGATTCACAAGATTTATGATAGGGGCCATTGAGAGCAATCTCTTTGCAGACCAAATATCTTGGAAATCAGATCAGCCTGTATGGCTTAATCAATGGCCCCTTAAACAAGAAAAGTTACAGGCTTTACAACAGTTAGTGACAGAACAATTACAATTGGGCCACTTAAAAGAGAGCAATAGCCCTTAAAATACGCCTGTTTTTGTCATTAAAAAAAAGTCAGGAAAATGGAGGCTGCTACAAGACCTACGTGCAGTTAATGCCACAATGCACGATATGGGAGCATTACAACCAGGCTTGCCGTCCCCTGTAACAGTCCCTAAAGGATGGGAAATAATCATAATAGATCTACAAGATTGCTTCTTTAATATAAAACTGCATCCTGAAGATTGTAAAAGATTTGCTTTTAGTGTGCCCTCCCCTAATTTTAAGAGGCCCTATCAAAGATTCCAGTGGAAAGTTTTGCCCCAGGGTATGAAAAACAGCCCTACTTTATGTCAAAAATTTGTAGATAAAGCTATATTGACAGTGAGGAATAAATATCAAAACTCATATATTGTGCATTACATGGATGACATTCTTTTGGCACACCCATCAAGAGCCATTGTTAACGAAATACTCACCTCCATGATACAGGCCCTTAACAAACATGGCCTTGTAGTATCCACAAAGAAGATTCAAAAATATGATAATCTCAAATATTTGGGAACTCATATACAGGGTGATGTGGTGTCTTATCAAAAATTACAGATTAGGACAGATAAATTAAGAACCTTAAATGATTTCCAAAAGCTGCTAGGAAATATTAATTAGATACGTCCTTTCTTAAAATTAACTACGAGAGAGTTAAAACCTCTCTTTGAAATCCTTAACGGAGACTCTAATCCTATCTCAATAAGAAAACTTACTCCTGAGGCATGCAAAGCTCTTCAATTGGTAAATAAAAGACTGTCTACCGCTCGGGTAAAGAGGCTAGATTTATCACGGCCTTGGTCTCTATGTATATTGAAGACTGAATATACCCCCACAACATGCCTCTGGCAAAATGGAGTCCTAAAATAGATACATTTGCCTCATATTTCACCAAAAGTGATTACTCCTTATGATATCTTTTGTACACAACTTATTATTAAGGGACGACACCGCTCTAAGGAATTATTTAGTAAAGACCCTGATTATATTGTTGTGCCCTATACCAAAGTTCAATTTGACCTCCTATTACAAAAAAAGGAGGATTGGCCTATCTCCTTACTAGGGTTCCTGGGAGAGGTTCAATTCCATCTTCCAAAAGACCCTTTGCTTACATTTACCCTACAAACTGTCATTATTTTTCCTCACATGACCTCTACCACACCACTAGAAAAAAAAATTGTGATTTTTACGGACGGTTCAGCAAATGGCCGTTCGGTGACATATATACAAGGAAAGGAACCTATAATTAAGGAAAATACACAAAACACAGCACAACAGGCTAAAATTGTGGCAGTCATTACAGCCTTTGAAAAAGTGAGTCAACCCTTTAATTTGTATACTGATTCTAAGTATGTGACTGGGTTGTTTCCCGAAATCGAAACTACAACTTTGTCACCCAGAACAAAAATTTACACAGAACTAAGACACCTACAAAGGTTAATCCACAAGAGACAAAAAAAATTTTACATTGGTCATATCAGAGGGCACACTGGACTTCCCGGTCCTTTGGCACAGAAAAATGCCTATGCAGATTCTTTAACAAGAATTCTGACCGCTTTAGAGTCAGCTCAAGAAAGCCACGCACTACACCATCAAAATGCCGCGGCGCTTAGGTTTCAGTTTCACATCACTCGTGAACAAGCACGAGAAATAGTAAAACTATGTCCAAATTGCCCCGACTGGGGACATGCGCCACAACTAAGAGTAAACCCCAGGGGCCTTAAGCCCCGAGTTCTATGGCAAATAGATGTTACCCATGTCTCAGAATTTAAAAAATTAAAGTATGTACATGTGACAGTAGATACCTATTCTCATTTTACTTTCGCTACCGCCCGAACGGGCGAAGCAACCAAAAATGTGTTACAACACTTGGCTCAAAGCTTTGCATACATGGGCATTCCTCAAAAAATAAAAACAGATAATGCCCCTGCATATGTGTCCCGTTCAATACAAAAATTTTTGGCCAGATGGAAAATATCTCACGTCACGGGGATCCCTTACAATCCCCAAAGACAGGCCATTGTTGAACGAACACACCAAAATATAAAGGCACAGCTTAATAAACTTCAAAAGGCTAAAAAATACTATACACCCCACCATCTATTGGCACATGCTCTTTTTGTGCTAAATCATGTAAATATGGACAATCAAGGCCATACGGCGGCCAAAAGACATTGGGGTCCAATTTCAGCCGATCCAAAACCTATGGTTATGTGAAAAGATCTTCTCACAGGGTCCTGAAAAGGACCCGATGTCCTAATAACAGCCGGACGAGGCTATGCTTGTGTTTTTCCACAGGATGCCAAATCACCAATTTGGGTCCCTGACCGGTTCATCCGACCTTTCACTGAGCGGAAGGGATCGACGCCCACGCCTAGCGCTGCGGAGAAAACGCCGCCGCGAGATGAAAAAGATCACCAAGAAAGTCCGGAAAATGACCCTAGACCCCATCAAAGAAAAGACGGCTTGGCAACAACTGCAGGCGTTGATCTCCGAAGCGGAGGAGGTTCTTAAAACCTCACAAACTCCCCAAACCTCTTTGACCTTATTTCTTGCTTTGTTGTCTGTCCTCGGCCCCCTGCCTGTGACCGGGAAAAGTTATTGGGCTTACCTACCTAAACCACCTATTCTCCATCCCGTAGGATGGAAAAGTACAGACCCCATTAAAATTCTGACAAATCAAACCATGTATTTGGGTGGTTCGCCTGACTTTCACGGGTTTAGAAACATGTCTGGTAATGTACATTTTGAGGGGAAGTCTGATACGCTCCCCATTTGCTTTTCCTTCTCCTTTTCTACCCCCACGGGCTGCTTTCAAGTAGATAAGCAGGTATTTCTTTCTGATACACCCACGGTTGATAATAATAAACCTGGGAAAAAGGGTGATAAAAGGCGTATGTGGGAACTTTGGTTGACCACTTTAGAAAACTCAGGGGCCAATACAAAACTGGTCCCTATAAAAAAGAAGTTGCCCCCCAAATATCCTCACTGCCAAATCGCCTCTAAAAAGGACGCCTTCTGGGAGGGAGACGAGTCTGCTCCTCCACGGTGGTTGCCTTGCGCCTTCCCTGACCAGGGGGTGAGTTTTTCTCCAAAAGGGGCCCTTAAGTTACTTTGAGATTTCTCCCTTCCCTCGCCTAGTGTAGATCAGTCAGATCAGATTAAAAACAAAAAAGATTTATTTGGAAATTATACTCCCCCTGTCAATAAAGAGGTTCATCGATGGTATGAAGCAAGATGGGTAGAACCTACTTGGTTCTGAGAAAATTCTCCTAAAGATCCCAATGATAGAGATTTTACTGCTCTAGTTCCCCATACAGAATTGTTTCGCTTAGTTGCAGCCTCAAGACATCTTATTCTCAAAAAGCCAAGATTTCAAGAACATGAGATGATTCCTACATCTGCCTGTGTTACTTACCCTTATGCCATATTATTAGGATTACCTCAGCTAATAGATATAGAGAAAAGAGGATCTACTTTTCATATTTCCTGTTCTTCTTGTAGATTGACTAATTGTTTAGATTCTTCTGCCTACGACTATGCAGCGATCATAGTCAAGAGGCCGCCATATGTGCTGCTACCTGTAGATATTGGTGATGAACCATGGTTTAATGATTCTGCCATTCAAACCTTTAGGTATGCCACAGATTTAATTCGAGCTAAGCGATTCGTCGCTGCCATTATTCTGGGCATATCTGCTTTAATTGCTATTATTACTTCCTTTGCTGTAGCTACTACTGCCTTAGTTAAGGAGATGCAAACTGCTACGTTTGTTAATAATCTTCATAAAAATATTACATTAGCCTTATCTGAACAGAGAATAATAGATTTAAAATTAGAAGCTAGACTTAATGCTTTAGAAGAAGTAGTTTTAGAGTTGGGACAAGATGTGGCAAACTTAAAGACCAGAATGTCCACTAGGTGTCATGCAAATTATGATTTTATCTGTGTCACACCTTTGCCATATAATGCTTCTGAGAGCTAGAAAAGAACCAGAGCTCATTTATTGGGCATTTAAAATGACAATGAGATTTCATATAACATACAGGAGTTAACCAACCTGATTAGTAATATGAGCAAACAACATATTGACGCAGTGGACCTCAGTGGCTTGGCTCAGTCCTTTGCCAATGGAGTAAAGGCTTTAAATCCATTAGATTGGACACAATATTTCATTTTTATAGGAGTTGGAGCCCTGCTTTTGGTCATAGTACTTATGATTTTCCCCATTGTTTTCCAGTGCTTTGCGAAGAGCCTTGACCAAGTGCAGTCAGATCTTAACGTGCTTCTTTTAAAAAAGAAAAAAGGGGGAAATGCCGCGCCTGCAGCAGAAATGGTTGAACTCCCGAGAGTGTCCTACACTTAGGAGAGAAGCAGCCAAGGGGTTGTTTCCCACCAAGGACGACCCGTCTGCGTGCACGCGGATGAGCCCATCAGACAAAGACATACTCATTCTCTGCTGCAAACTTGGCATAGCTCTGCTTTGCCTGGGGCTATTGGGGGAAGTTGCGGTTCGTGCTCGCAGGGCTCTCACCCTTGACTCTTTTAATAGTTCTTCTGTGCAAGATTACAATCTAAACAATTCAGAGAACTCGACCTTCCTCCTGGGGCAAGGACCACAGCCAACTTCCTCTTACAAGCCACACCGACTTTGTCCTTCAAAAATAGAAATAAGAATGCTTGCTAAAAATTATATTTTTACCAATAAGACCAATCCAATAGGTCGATTATTAATCACTATGTTAAGAAATAAATCATTATCTTTTAGTACTATTTTTACTCAAATTCAGAGGTTAAAAATGAAAATAGAAAATAGAAAGAGACGCTCAACCTCAGTCAAAGAACAGGTGCAAGGACTATCGGCCACAGGCCTAGAAGTAAAAGAGGGAAAAAGGAGTGCGTTTGTCAAAATAAGAGACAGGTGGTGGCAACCAGGGACTTATAGGAGACCTTACATCTACAGACCAACAGATGCCCCGTTACCATATACAGGAAGATATGATTTAAATTTTGATAGGTGGGTCACAGTCAATGGCTATAAAGTGTTATACAGATCCCTCCCCTTCCGTGAAAGACTCGCCAGAGCTAGACCTCCTTGGTGTGTGTTAACTCAAGAAAAAAAGGACGACATGAAACAACAGGTACATGATTATATTTATCTAAGAACAGAAATAAACGTTTGGGGAAAGATTTTTCATTATACCAAGGAGGGAGCAGTGGCTAGACTATTAGAACACATTTCTGCAGATACTTTTGGCATGAGCTATAATGGATAACCTTTATGAGCCCAACCTTGCGGTTCCCAAGGTTTAAGTAAGTTCATGGTTACAAACTGTTCTTAAAACAAGGATGTGAGACAGTGGTTTCCTGGCTTGGTTTGGTATCAAGTGTTTTGATCTAAGCTCTGAGTGTTCTATCCCCTATGTTCTTTTGGATTCTATCCAAGTCTTATGTAAATGCTTATGTAAACCATAATATAAAAGAGTGCTGATTTTTTGAGTAAACTTGCAACAGTCCTAACATTCACCTCTCGTGTGTTTGTGTCTGTTCGCCATCCCGTCTCCGCTCGTCACTTATCCTTCACTTTCCAGAGGGTCCCCCCGCAGACCCCGGTGACCCTCAGGTCGGCCGACTGCGGCA
>Mtv58
TGCCGCGCCTGCAGCAGAAATGGTTGAACTCCCGAGAGTGTCCTACACTTAGGAGAGAAGCAACTAAGGGGTTGTTTCCCACCAAGGACGACCCGTCTGTGTGCACGCGGATGAGCCCATCAGACAAAGACCTACTCATTTTCTGCTGCAAACTTGGCATGGCTCTGCTCTGCCTGGGGCTATTGGGGGAAGTTGTGGTTTGTGCTTGCAGGGTTCTCACCCTTGATTCTTTTAATAGTTCTTCTATGCAAGATCACAATCTAAACAATTCGGAGAACTCGACCTTCCTCCTGGGGCAAGGACCACAGCCAACTTCCTCTTACAAGCCACACCGACTTTGTCCTTCAGAAATAGAAATAAGAATGCTTGCTAAAAATTATACCTTTACTAATAAGACCAATCCAATAGGTCGATTATTAATCACTATGTTAAGAAATGAATCTCTTTCTTTCAGTACTATATTTAATCAAGTTCAAAGGTTGGAAATGGGAATAGAAAATAGAAAGAGACGCTCCACCACAGTTGAGGAGCAGGTGCAAGGACTATTGACCACAGGCCTAGAAGTCAAAAGGGGAAAGAAGAATGTATTTGTTAAAATAGGAGACAGGTGGTGGCAACCAGGGACTTATAGGGGACCTTACATCTACAGACCAACAGATGCCCCGTTACCATATACAGGAAGATATGACTTAAATTTTGATAGGTGGGTCACAGTCAACGGCTATAAAGTGTTATACAGATCCCTCCCCTTTCGCGAAAGACTCGCCAGAGCTAGACCTCCTTGGTGTGTGTTGACTCAGGAAGAAAAGGACGATATGAAACAACAGGTACATGATTTTATTTATTTAGGCACAGGAATGAAACATTGGAGAGTATTTTTTAAAAGTGAAGAAGAGGCCAAAGATCATATAATAGAACATATTAAGGCATTACCCTTGATTGTCTAAATTTTACTTGCAGTTCCCAGGGTTAAGATGATTTCATGGTTACAAACTGTTCTTAAACAAGGATGTGAGACAGTGGTTTCCTGGCTTGGTTGGGTATCAAATGTTTTGATCTAGGCTCTGAGTGTTCTATCCCCTATGTTCTTTTGGAACCTATCCAAGTTTTATGTAAATGCTTATGTAAACCATGATATAAAAGAGTGCTGATTTTTTGAGTAAACTTGCAACAGTCCTAACATTCGCCTCTCGTGTGTTTGTGTCTGTTCGCCATCCCGTCTCCGCTCGTCACTTATTCTTCACTTTCCAGAGGGTCCCCCCGCAGACCCCGGCGACCCTCAGGTCGGCCGACTGCGGCA
>Mtv59
TGCCGCGCCTGCAGCAGAAATGGTTGAACTCCCGAGAGTGTCCTACACTTAGGAGAGAAGCAACTAAGGGGTTGTTTCCCACCAAGGACGACCCGTCTGTGTGCACGCGGATGAGCCCATCAGACAAAGACCTACTCATTTTCTGCTGCAAACTTGGCATGGCTCTGCTCTGCCTGGGGCTATTGGGGGAAGTTGTGGTTTGTGCTTGCAGGGTTCTCACCCTTGATTCTTTTAATAGTTCTTCTGTGCAAGATTACAATCTAAACAATTCGGAGAACTCGACCTTCCTCCTGGGGCAAGGACCACAGCCAACTTCCTCTTACAAGCCACACCGACTTTGTCCTTCAGAAATAGAAATAAGAATGCTTGCTAAAAATTATACCTTTACTAATAAGACCAATCCAATAGGTCGATTATTAATCACTATGTTAAGAAATGAATCTCTTTCTTTCAGTACTATATTTAATCAAGTTCAAAGGTTGGAAATGGGAATAGAAAATAGAAAGAGACGCTCCACCACAGTTGAGGAGCAGGTGCAAGGACTATTGACCACAGGCCTAGAAGTCAAAAGGGGAAAGAAGAATGTATTTGTTAAAATAGGAGACAGGTGGTGGCAACCAGGGACTTATAGGGGACCTTACATCTACAGACCAACAGATGCCCCGTTACCATATACAGGAAGATATGATTTAAATTTTGATAGGTGGGTCACAGTCAACGGCTATAAAGTGTTATACAGATCCCTCCCCTTTCGCGAAAGACTCGCCAGAGCTAGACCTCCTTGGTGTGTGTTGACTCAGGAAGAAAAGGACGATATGAAACAACAGGTACATGATTTTATTTATTTAGGCACAGGAATGAAACATTGGAGAGTATTTTTTAAAAGTGAAGAAGAGGCCAAAGATCATATAATAGAACATATTAAGGCATTACCCTTGATTGTCTAAATTTTACTTGCAGTTCCCAGGGTTAAGATGATTTCATGGTTACAAACTGTTCTTAAACAAGGATGTGAGACAGTGGTTTCCTGGCTTGGTTGGGTATCAAATGTTTTGATCTAGGCTCTGAGTGTTCTATCCCCTATGTTCTTTTGGAACCTATCCAAGTTTTATGTAAATGCTTATGTAAACCATGATATAAAAGAGTGCTGATTTTTTGAGTAAACTTGCAACAGTCCTAACATTCACCTCTCGTGTGTTTGTGTCTGTTCGCCATCCCGTCTCCGCTCGTCACTTATTCTTCACTTTCCAGAGGGTCCCCCCGCAGACCCCGGCGACCCTCAGGTCGGCCGACTGCGGCA
>Mtv60
TGCCGCGCCTGCAGCAGAAATGGTTGAACTCCCGAGAGTGTCCTACACTTAGGAGAGAAGCAACTAAGGGGTTGTTTCCCACCAAGGACGACCCGTCTGTGTGCACGCGGATGAGCCCATCAGACAAAGACCTACTCATTTTCTGCTGCAAACTTGGCATGGCTCTGCTCTGCCTGGGGCTATTGGGGGAAGTTGTGGTTTGTGCTTGCAGGGTTCTCACCCTTGATTCTTTTAATAGTTCTTCTATGCAAGATCACAATCTAAACAATTCGGAGAACTCGACCTTCCTCCTGGGGCAAGGACCACAGCCAACTTCCTCTTACAAGACACACCGACTTTGTCCTTCAGAAATAGAAATAAGAATGCTTGCTAAAAATTATACCTTTACTAATAAGACCAATCCAATAGGTCGATTATTAATCACTATGTTAAGAAATGAATCTCTTTCTTTCAGTACTATATTTAATCAAGTTCAAAGGTTGGAAATGGGAATAGAAAATAGAAAGAGACGCTCCACCACAGTTGAGGAGCAGGTGCAAGGACTATTGACCACAGGCCTAGAAGTCAAAAGGGGAAAGAAGAATGTATTTGTTAAAATAGGAGACAGGTGGTGGCAACCAGGGACTTATAGGGGACCCTACATCTACAGACCAACAGATGCCCCGTTACCATATACAGGAAGATATGATTTAAATTTTGATAGGTGGGTCACAGTCAACGGCTATAAAGTGTTATACAGATCCCTCCCCTTTCGCGAAAGACTCGCCAGAGCTAGACCTCCTTGGTGTGTGTTGACTCAGGAAGAAAAGGACGATATGAAACAACAGGTACATGATTATATTTATTTAGGAACAGGAATGAATTTCTGGGGAAAGATTTTCCATTATACCGAAGAAGGAGCTATAGCTAAAATATTATATAATAGAAAACATACTTATGCAGGAAAAATTGGCATGGATTAAACCTATTGTAACCCTTATAATTATAATTAGGTCTACCTTGCGGTTCCCAGGGTTCAGATGATTTCATGGTTACAAACTGTTCTTAAACAAGGATGTGAGACAGTGGTTTCCTGGCTTGGTTGGGTATCAGATGTTTTGATCTAGGCTCTGAGTGTTCTATCCCCTATGTTCTTTTGGAATCTATCCAAGTCTTATGTAAATGCTTATGTAAACCGTGATATAAAAGAGTGCTGATTTTTTGAGTAAAGTTGCAACAGTCCTAACATTCACCTCTCGTGTGTTTGTGTCTGTTCGCCATCCCGTCTCCGCTCGTCACTTATTCTTCACTTTCCAGAGGGTCCCCCCGCAGACCCCGGCGACCCTCAGGTCGGCCGACTGCGGCA
>Mtv61
TGCCGCGCCTGCAGCAAAAATGGTTAAACTCCCAAAAGTGTCCTACACTTAAAAAAGAAGCAACTAAGGGGTTGGTGCCCACCAAGAACAACCCATCTGCATGCACGCGGATAAGCCCGTCAAATATGGACCTGTTCATTTTCTGCTGCAAACTTGGCATGGCTCTGCTTTGCCTGGGGCTATTGGAAAAAGTTGTGGTCTGTGCTTGCAGGGCTCTCTCCCACAATACTTTTAATAGTTCTTCTGTGCAAAATTACAATCTAAGCAATTCAAAAAACTCAACCTTCCTCCTGGGGCAAAAACCTCAGCCAACTTCCTCTTACAAGCCACACAGACCTTGTCCTTCAAAAATAAAATTAAAAATGCTTGCTAAAAATTATACTTTTACCAATAAAATTAATCCAATAGGTCAATTACTAATCACTATGTTAAAAAATGAATCTCTTTCTTTCAGTACTATATTTAACCAAATTCAAAAGTTAAAAATAAAAATAAAAAATAAAAAAAAACGCTCCACCTCAGTCAAAAAGCAAATGCAAAAACTATTGGCCACAGGCCTAAAAGTCAAAAAAAAAAAAAATGTCTTTGTTAAAATAAAAAACAGGTGGTGGCAACCAAAAACTTACAGGAGACCTTACATCTATAAACCAACAAATGCTCCCTTACCATATACAAAAAAATATAATTTAAATTTTATAAGGTGGGTCACAGTCAACGGCTATAAAGTGCAATACTGGTCCCTCCCCTTCAGTAAAAAGCTTGCTAGAGCCAAACCTCCTTGGTGTGTGTTAACTCAAAAAAAAAAAAACAACATAAAACAACAGGTATATAATTACATTTATCTAAAAACAAAAATAAATACTTAAAAAAAATTATTCCATTATACCCAAAAGGGGGCCATAGCAAAAATATTGTATAATAAAAAACATACTTATGCTGGTAAAATTGGCATAAACTAAAACTAATGTACATCTTTAAAAACAAATGGTTCAACCTTGCGGTTCCCAGGGTTTAAATAGGTTTATGGTTACTGACTGTTCTTAAAACAAAAATGTAAAACAGCAGTTTTCTGGTTTGGTCTGGTATCAAATGTTCTAATCTAAGCTCTAAATGTTCTATCCTCCCATGTTCTTTTAAAAACTATCCAAATCTTATGTAAATGCTTATGTAAACCATAATATAAAAACTACTAATCTTTCTAAGTAAAGCTGCAACAGTCCTAACATTCGTCTCTCGTGTGTTTGTATCTGTTCGCCATCCCGTCTCCACTCGTCACTTATCCTTTACTTTTCAAAGGGTCCCCCCGCAAACTCTGGTGACCCTCGAGTTTGCCGACTGCGGCAGCTGGCGCCCGAACAGGGACCCTCGGATAAGTGACCCTTGTCTCTATTTCTACTATCTGGTGTTTGTCTTGTATTGTCTCTTTCTTGTCTGGCTATCATTACAAGAGCGGAACGGACTCACCACAGGGAACTGCAGTCCCGCCTACGGAGAAAAGGTAGGTTACGGTGAGCCATTGGAAATGGGAGTCTCGGGCTCAAAGGGACAGAAACTCTTCGTTTCTGTACTACAAAGGCTTCTCTCAGAAAGGGGTCTTCATGTGAAAGAGAGTAGTGCAATAGAATTTTATCAGTTTTTAATAAAGGTTTCCCCCTGGTTTCCTGAAGAAGGAGGGTTAAATTTACAAGATTGGAAGAAAGTAGGAAGGGAGATGAAGAGGTATGCTGCAGATCATGGGGCAGAAAGCATCCCAAAGCAGGCTTACCCCATTTGGCTTCAGTTGAGAGAGATACTAACAGAACAATCGGACTTGGTCTTACTATCCGCAGAGGCCAAGTCTGTGACTGAAGAAGATTTGGAGGAAGGTTTGACAGGACTGTTATCGACAGATTCACAAGGAAAAACTTATGGGACCAGGGAAACAGCATACGCAGACCTAGACAAAGAGATAGACAAATTGTCTGAGCATATTTATGATGAGCCATATGAGGAAAAGGAGGAAGTAAAAAAGGATGAAGGAAAAGACAGTGCTAGAAAAGGAAAGAAGATGGTGCAAAGGAAGGAAAACAGTGAGATTAAGAGAAAGGAAAAGGATCAAAAGGCCTTTTTAGCCACAGAATGGGATGACGATAACCTGTCCCCCGGGGACTGGGATGACTTAGAAGATCAAGCAGCACATTACCATGATGATGATGAGTTAGTCTTTCCAGTAAGGAGGAAGGCGGTTAAAAAGAAACCCCAGGCACCCAGAAGAAAACACCTGCCCCCGGTAGGTTTTGCAGGAGCAATGGCGGAGGCCAGAGAGAAGGGGGATTTAAGTTTTACATTTCCTGTAATATTTACGGGAGATAGTGATGATGATGATGTGCCTGTTTGGGAACCGCTGCCATTAAAAACTTTAAAGGAGTTGCAATCGGCAGTCAAGACTATGGGACCATCTGCTCCGTACACCTTGCAGGTGGTGGACATGATAGCCAGTCAATGGCTTACCCCGAGTGATTGGCACCAGACAGCCAGAGCTACCTTATCCCCCGGAGATTATGTTTTGTGGAGGACTGAATATGAAAAAAAGAGTAAGGAGACAGTACAAAAGGCTGCAGACAAGCGAAAAGGCAAGATCTCCCTTGACATGTTACTGGGGACTGGTCAATTCCTGTCCCCTTCTTCTCAGGTCAAATTGTCAAAGGATGTCTTAAAAGATGTCACCACAAATGCTGTGTTAGCATGGAGAGCAATTCCGCCTCCTGGAGCTAAAAAGACTGTATTAGCAGGGTTGAAACAAGGAAATGAGGAGTCTTATGAAACCTTCATTTCGAGGCTTGAGGAAGCTGTCTACAGAATGATGCCAAGAGGAGAAGGGTCTGACATATTGATTAAACAATTGGCTTGGGAAAATGCAAATTCATTATGTCAGGATCTCATCCGTCCAATACGCAAAACAGGAACTATACAAGATTATATTCGTGCTTGCCTGGACGCTTCTCCCGCCGTTGTTCAGGGTATGGCATATGCAGCTGCCATAAAAGGACAAAAGTATTCTACTTTTGTAAAACAGACATATGGAGGGGGAAAAGGTGGTCAAGGATCGGAAGGACCAGTTTGTTTTTCTTGTGGTAAGATGGGACACATTAAAAAAGATTGTAAGGAGGAGAAGAGTTCTAAAAGAGCCCCTCCTGGGCTGTGTCCCAGGTGTAAGAAGGGCTACCACTGGAAGAGTGAGTGCAAGTCTAAATTTGACAAGGATGGAAATCCGCTTCCCCCCTTGGAAACTAGTGGTGGAAATTCAAAAAACTAATAAAGGGGCGGTCCCCTAGCCCCGCTTCAAAGGGGGATGGAGTTAAGGGCCCAGGACTGAATCCTGAAGCCCCACCTTTCACAATTCATGATTTACCTCGAGCCACCCCTGGAAGTGCAGGGTTAGACCTGTCATCACAAAAGGATTTGATCCTTTCCATGGAGGACGGGGTATCCTTAGTGCCCACTTCAGTTAAGGGCACCCTCCCTGAAGGAACCACTGGATTAATAATAGGCAGAAGTTCTAATTATAAGAGAGGGCTCGAGGTTCTGCCAGGAGTCATTGACTCCGATTTCCAAGGAGAAATCAAAATTATGGTTAAGGCCGTTAAGAACGCGGTCATCATTCATAAAGGAAAAAGAATAGCACAACTATTGTTGCTGCCATATTTGAAATTGCCCAATCCTATAATCAAGGAGGAACGGGGCTCAGAAGGCTTCGGATCAACAAGTCATGTGCATTGGGTACAAGAAATAAGTGACTCCAGACCCATGCTTCATATTTATCTAAATGGAAGAAGATTCCTCGGTCTTTTAGATACCGGGGCAGATAAAACCTACATAGCGGGCAGAGACTGGCCAGCCAATTGGCCCATTCACCAAACTGAAAATTCTCTTCAGGGTTTAGGCATGGCCTGTGGCGTGGCGCGTAGTAGTCAGCCGCTCCGCTGGCAACATAAAGATAAGTCAGGGATCATACATCCTTTTGTGATCCCTACACTGCCTTTCACCTTATGGGAAAGAGATATCATGAAAGAAATCAAAGTCAGATTAGTGACTGACTCACCAGATGATTCACAAGATTTATAATAGGGGCCATTGAGAGCAATCTCTTTGCAGACCAGATATCTTGGAAGTCAGACCAGCCTGTATGGCTTAATCAATGGCCCCTTAAACAAGAAAAGTTACAGGCTCTACAACAATTAGTAACAGAACAATTACAACTGGGCCACCTGGAGGAGAGTAGTAGCCCTTGGAATACACCTGTTTTTGTCATTAAAAAGAAGTCAGGAAAATGGAGGTTGTTACAGGACCTGCGTGCAGTTAATGCTACTATGCACGACATGGGAGCGTTACAGCCAGGCTTGCCGTCACCTGTGGCAGTCCCTAAAGGATGGGAAGTCATCATAATAGATCTACAAGATTGTTTCTTTAACATAAAATTGCATCCTGAAGATTGTAAAAGATTTGCCTTTAGTGTACCTTCTCCTAATTTTAAGAGGCCTTATCAAAGATTCCAATGGAAAGTCCTGCCTCAGGGTATGAAAAATAGCCCCACTTTGTGTCAAAAATTTGTAGACAAAGCTATACTGACGGTAAGGGACAAGTATCAGGACTCATACATTGTGCATTACATGGATGACATTCTTTTAGCTCACCCATCAAGAGCCACTGTTGATGAGATACTAACCTCAATGATACGGGCCCTTGAAAGTCATGGCCTAGTAGTGTCTACAGAAAAAATTCAAAAGTATGATAATCTCAAATATTTGGGAACTCATATACAGGGTGATGTGGTGTCTTATCAAAAATTACAGATTAGGACAGATAAACTAAGAACTTTAAATGATTTTCAAAAGCTACTAGGAAATATTAATTGGATACGTCCTTATTTAAAACTAACCACAGGAGAGTTAAAACCTCTCTTTGAGATCCTTAACGGAGATTCAAATCCTATATCAATAAGAAAACTTACTCCTGAGACGTGTAAAACTCTTCAGTTAGTAAATGAGAGACTTTCTACTGCCCGGGTAAAGAGGGTAGATCTATTACAGCCTTGGTCTTTATGTATATTAAAGACTAAATATACCCCCACCGCATGCCTCTGGCAAAATGGAGTCCTAGAGTGGATACATTTGCCTCACATTTCACCAAAAGTAATTACTCCCTATGATACTCTTTGTACACAACTTATTATTAAGGGCCGACATCGCTCTAAAGAATTATTTAGTAAAGATCCTGATTATATTGTTGTGCCCTATACCAAAGTACAATTTGATCTCCTGTTACAGGAAAAGGAGGATTGGCCTATCTCCTTACTAGGATTCTTGGGAGAGATTCAATTCCATCTTCCAAAAGACCCTTTGCTTACATTTACCCTACAAACTGCCATTATTTTTCCTCATGTAACCTCTATTACCCCCCTAGAAAAGGGGCTTGTTATTTTTACCGACGGCTCAGCAAGCGGCCGCTCTGTAACTTATATACAGGGAAGAGAACCTATAATTAAAGAAAATGCACAAAATACAGCTCAACAGGCTGAGATTGTGACAGTCATAACAGCATTTGAGGAAGTAAGTCAACCCTTTAATCTGTATACTGATTCTAAATATGTAACAGGTTTGTTTCCCGAAATCGAAACTGCAACTTTGTCACCCAGAACAAAAATTTACACAGAACTGAGACATTTACAAAGGTTAATCCACAGAAGACAAGAAAAATTTTACATTGGTCATATTAGGAAACATACAGGACTTCCCGGTCCCCTAGCACAGGGAAATGCCTATGCAGACTCCCTAACAAGAATTCTGACCGCTGTAGAATCAGCTCAAGAAAGCCACGCACTACATCATCAAAATGCAGCGGCGCTTAGGTTTCAGTTTCACATCACTCGTGAACAGGCACGAGAAATAGTTAAATTGTGCCCCAATTGCCCCGACTGGGGGCACGCACCACAATTAGGGGTAAACCCCAGGGGCCTTAAGCCCCGAGTCTTGTGGCAAATGGATGTTACCCATGTATCAAAGTTTGAAAAATTAAAATATGTACATGTGACAGTAAACACTTACTCTCATTTTACTTTCGCTACTGCCCGAACGGGCAAAGCGACCAAAAATGTATTACAACATTTGGCTCAAAGCTTTTCATACATGGGCATTCCTCAAAAAATAAAAACAAACAATGCCCCTGCATATGTGTCTCGTGCAGTTCAAAAATTTCTGGCTAAATAAAAAATATCCCATGTTACGGGTATTCCTTACAATCCTCAAGAACAAGCCATTGTTAAACGAACACACCAAAATGTAAAAGCACAACTTAATAAACTTCAAAAGACAGGGAAGTATTATACCCCCCACCATCTATTGGCACATGCTCTTTTTGTGTTAAATCATGTAAATATAAATAATCAGGGCCATACAGCAGCTAAAAAACATTGGGGTCCAATTTCGGCCACTCCAAAACCTTTGGTTATGTAAAAAGATCTCCTCACAGGGTCCTAAAAAGGACCCGATGTCCTAATAACAGCCGAACAAGGCTATGCTTATGTTTTTCCACAAGATGCCAAATCGCCAATTTGGGTCCCCGACCAATTCGTCCAACCTTTCACTGAACGGAAGGGATCAACGCCCACGCCTAACACTGCGAAAAAAACGCCGCCGCAAAATAAAAAAAATCACCAAAAAGGTCCGAAGGATGACCTTAGACCCCATCAAAAAGAAGACGGCTTGGCAACAACTACAGGCGTTGGTCTCCAAAGCGAAGGAGGTTCTTAAAACCTCACAAACTCCTCAGACCTCTTTAACTTTATTTCTTGCTTTATTGTCTGTCCTCGGCCCCCTGCCAGTGGCCGGGAAAAGTTATTGGGCTTACCTACCTAAACCACCAATTCTCCATCCTGTGGGATGGGGAAGTACAAACCCCATTAAAGTTCTGACGAATCAAACCATATATTTGGGTGGTTCGCCTGACTTTCACGGGTTTAAAAACATGTCTGGCAATGTACATTTTAAAAAAAAGTCTAACACGCTCCCCATTTGCTTTTCCTTCTCTTTTTCTACCCCCACGGGGTGTTTTCAAGTAAACAAGCAGGTATTTCTTTCTAATACACCCACGGTTAACAATAATAAACCTAAAAAAAAAAAAAATAAAAGGCGTATGTGGGAACTCTGGTTAACTACTTTAAAAAACTCAGGGGCCAATGCAAAATTGGTCCCTATAAAAAAGAAGTTGCCCCCCAAGTACCCTCATTGCCAAATCGCCTTTAAAAAGGACGCCTTCTGGGAAGGAGACAAATCTGCACCTCCACGTTGGTTACCCTGCGCTTTCCCTGACCAGGGGGTGAGTTTCTCTCCTAAGGGAGCCCTTGGGCTTCTTTGGAACTTTTCCCTTCCCTCCCCTGGAGTAAATCAGTCAGCCCAAATTAAAAATAAAAAAAATTTATATAAAAACTATACTCCCCCTGTCAATAAAAAAGTTCATCAATGGTATGAGGCAGGGTGGGTAAAACCTACTTGGTTCTAAAAAAATTCTCCTAAAGATCCCAACAATAAAGATTTTACTGCCTTGGTTCCACATCTAAATTTGTTTCGCTTAGTTGCAGCCTCAAAACATCTTATTCTCAAGAGGCCAAAATCTCAAAACCATAAAATGATCTCAGCATCTGCCTGTGTTACCTATCCTTATGCCATATTGTTAAAATTACCTCAGCTAATAAAAATAAAAAAAAAAGGATCTACTTTTCATATTTCCTGTTCTTCTTGTAAATTAACTAATTGTTTAAATTCTTCTGCCTACAACTATGCAACAGTCATAGTCAAAAGGCCGCCATACGTGCTGCTGCCTGTAAATATTGGTGATGAACCATGGTTTAATAATTCTGCCATTCAGACCTTTAAATATGCCTCAAATCTAATTCAAGCCAAGCAATTCGTCGCGGCCATTATTCTAGGCATATCTGCTTTGATTGCTATCATTACTTCCTTTGCTGTAGCTACTACTGCTTTAATTAAAAAAATGCAAACCGCCACATTTGTTAATAATCTTCATAAAAATGTTACTTTGGCTTTATCTGAACAAAAAATTATAAATTTAAAGTTAAAAGCTAAACTTAATGCTCTTAAAAAGGTAGTTTTAAAATTGGGTCAAAATGTGGCAAATATAAAAACCAAAATGTCCACTAAGTGTCATGCAAATTATAATTTCATTTGTGTCACACCTTTACCATACAATGCTTCTAAAAATTAAAAAAAAATCAAAGCTCACTTAATGGGCATTTAAAATAATAATAATATCTCATATAATATACAAAAATTAACTAACTTAATTAGTAATATAAATAAACAACATGTTAACGCAGTAAACCTCAGTGGCTTGGCTCAGTCTTTTGCCAATAAAGTAAAGGCTTTAAATCCTTTAAATTGAACTCAATATTTCATTTTTATAGGGGTCGAAGCCTTAATTTTGGTCATTGTACTTATAATTCTCCCCATTGTTTTCCAATGCTTTGCAAAAAGCCTTAACCAGGTGCAGTCAGATCTTAACGTGCTTCTTTTAAAAAAAAAAAAAGGGGGAAATGCCGCGCCTGCAGCAAAAATGGTTAAACTCCCAAAAGTGTCCTACACTTAAAAAAGAAGCAACTAAGGGGTTGGTGCCCACCAAGAACAACCCATCTGCATGCACGCGGATAAGCCCGTCAAATATGGACCTGTTCATTTTCTGCTGCAAACTTGGCATGGCTCTGCTTTGCCTGGGGCTATTGGAAAAAGTTGTGGTCTGTGCTTACAGGGCTCTCTCCCACAATACTTTTAATAGTTCTTCTGTGCAAAATTACAATCTAAGCAATTCAAAAAACTCAACCTTCCTCCTGGGGCAAAAACCTCAGCCAACTTCCTCTTACAAGCCACACAGACCTTGTCCTTCAAAAATAAAATTAAAAATGCTTGCTAAAAATTATACTTTTACCAATAAAATTAATCCAATAGGTCAATTACTAATCACTATGTTAAAAAATGAATCTCTTTCTTTCAGTACTATATTTAACCAAATTCAAAAGTTAAAAATAAAAATAAAAAATAAAAAAAAACGCTCCACCTCAGTCAAAAAGCAAATGCAAAAACTATTGGCCACAGGCCTAAAAGTCAAAAAAAAAAAAAAATGTCTTTGTTAAAATAAAAAACAGGTGGTGGCAACCAAAAACTTACAGGAGACCTTACATCTATAAACCAACAAATGCTCCCTTACCATATACAAAAAAATATAATTTAAATTTTATAAGGTGGGTCACAGTCAACGGCTATAAAGTGCAATACTGGTCCCTCCCCTTCAGTAAAAAGCTTGCTAGAGCCAAACCTCCTTGGTGTGTGTTAACTCAAAAAAAAAAAAACAACATAAAACAACAGGTATATAATTACATTTATCTAAAAACAAAAATAAATACTTAAAAAAAATTATTCCATTATACCCAAAAGGGGGCCATAGCAAAAATATTGTATAATAAAAAACATACTTATGCTGGTAAAATTGGCATAAACTAAAACTAATGTACATCTTTAAAAACAAATGGTTCAACCTTGCGGTTCCCAGGGTTTAAATAGGTTTATGGTTACTGACTGTTCTTAAAACAAAAATGTAAAACAGCAGTTTTCTGGTTTGGTCTGGTATCAAATGTTCTAATCTAAGCTCTAAATGTTCTATCCTCCCATGTTCTTTTAAAAACTATCCAAATCTTATGTAAATGCTTATGTAAACCATAATATAAAAACTACTAATCTTTCTAAGTAAAGCTACAACAGTCCTAACATTCGTCTCTCGTGTGTTTGTATCTGTTCGCCATCCCGTCTCCACTCGTCACTTATCCTTTACTTTTCAAAGGGTCCCCCCGCAAACTCTGGTGACCCTCGAGTTTGCCGACTGCGGCA
>Mtv62
TGCCGCGCCTGCAGCAGAAATGGTTGAACTCCCGAGAGTGTCCTACACTTAGGAGAGAAGCAGCCAAGGGGTTGTTTCCCACCAAGGACGACCCGTCTGCATGCACGCGGATGAGCCCATCAGACAAAGACATACTCATTCTCTGCTGCAAACTTGGCATAGCTCTGCTTTGCCTGGGGCTATTGGGGGAAGTTGCGGTTCGTGCTCGCAGGGCTCTCACCCTTGATTCTTTTAATAACTCTTCTGTGCAAGATTACAATCTAAACGATTCGGAGAACTCGACCTTCCTCCTGGGGCAAGGACCACAGCCAACTTCCTCTTACAAGCCACACCGACTTTGTCCTTCAGAAATAGAAATAAGAATGCTTGCTAAAAATTATATTTTTACCAATGAGACCAATCCAATAGGTCGATTATTAATCATGATGTTAAGAAATGAATCTTTGTCTTTTAGCACTATATTTACTCAAATTCAAAGGTTAGAAATGGGAATAGAAAATAGAAAGAGACGCTCAACCTCAGTTGAAGAACAGGTGCAAGGACTAAGGGCCTCAGGCCTAGAAGTAAAAAGGGGAAAGAGGAGTGCGCTTGTCAAAATAGGAGACAGGTGGTGGCAACCAGGGACTTATAGGGGACCTTACATCTACAGACCAACAGACGCCCCGCTACCATATACAGGAAGATATGATTTAAATTTTAATAGGTGGGTCACAGTCAACGGCTATAAAGTGTTATACAGATCCCTCCCCTTTCGTGAAAGGCTCGCCAGAGCTAGACCTCCTTGGTGTGTGTTAACTCAGGAAGAAAAAGACGACATGAAACAACAGGTACATGATTATATTTATCTAGGAACTGGAATGAACGTTTGGGGAAAGATTTTTCATTATACCAAGGAGGGGGCAGTGGCTAGACAATTAGAACACATTTCTGCAGATACTTTTGGCATGAGCTATAATGGATAACCTTTATGAGCCCAACCTTGCGGTTCCCAAGGTTTAAGTAAGTTCAGGGTCACAAACTGTTCTTAAAACAAGGATGTGAGACAAGTGGTTTCCTGACTTGGTTTGGTATCAAATGTTTTGATCTAAGCTCTGAGTGTTCTATCCCCTATGTTCTTTTGGATTCTATCCAAGTCTTATGTAAATGCTTATGTAAACCATGATATAAAAGAGTGCTGATTTTTTGAGTAAACTTGCAACAGTCCTAACATTCACGTCTCGTGTGTTTGTGTCTGTTCGCCATCCCGTCTCCGCTCGTCACTTATCCTTCACTTTCCAGAGGGTCCCCCCGCAGACCCCGGTGACCCTCAGGTCGGCCGACTGCGGCAGCTGGCGCCCGAACAGGGACCCTCGGATAAGTGACCCTTGTCTCTATTTCTACTATTTGGTGTTCGTCTTGTATTGTCTCTTTCTTGTCTGGCTATCATCACAAGAGCGGAACGGACTCACCACAGGGAGCTGCAGTCCCGCCTACGGAGGAGAGGTAGGTTACGGTGAGCCATTGGATATGGGGGTCTCGGGCTCAAAAGGGCAGAAACTCTTCGTTTCTGTACTACAAAGGCTTCTCTCAGAGAGGGGTCTTCATGTGAAAGAGAGTAGTACAATAGAATTTTATCAGTTTCTGATAAAGGTTTCTCCTTGGTTTCCCGAAGAAGGAGGATTAAATTTACAAGATTGGAAAAGGGTAGGAAGAGAAATGAAGAGGTACGCAGCGGAACATGGGACAGATAGCATACCAAAACAGGCGTACCCCATTTGGCTTCAGTTGAGAGAGATACTGACAGAGCAATCAGACTTGGTTTTGCTATCCGCAGAAGCCAAATCTGTTACCGAAGAAGAATTAGAGGAAGGTTTAACCGGACTACTATCGACAAGTTCACAAGAAAAAACTTATGGGACCAGGGGAACAGCATATGCAGAAATAGATACAGAGGTAGACAAGCTGTCTGAACATATTTATGATGAACCATATGAAGAAAAGGAGAAGGCAGATAAAAATGAGGAAAAGGACCATGTTAGAAAAGTAAAGAAGGTAGTACAAAGAAAAGAAATTAGTGAGGGTAAGAGAAAAGAGAAGGATCAAAAGGCCTTTTTAGCCACAGATTGGAACGATGATGACCTGTCCCCTGAGGATTGGGATGATTTAGAGGAACAAGCGGCACATTATCATGATGATGATGAGCTAATCCTTCCAGTAAAAAGGAAGGTGGTTAAGAAGAAACCTCAGGCACTCAAAAGGAAACCCCTGCCTCCGGTGGGTTTTGCAGGAGCGATGGCAGAGGCCAGGGAAAAGGGAGATTTGACTTTTACGTTTCCTGTAGTTTTTATGGGAAAAAGTGATGATGATGATACGCCTGTTTGGGAACCGCTGCCATTAAAAACCTTAAAGGAATTGCAATTGGCGGTTAAGACCATGGGACCATCTGCTCCATACACCTTGCAGGTGGTAGACATGGTAGCTAGTCAATGGCTTACCCCGAGTGATTGGCACCAAACAGCCAGAGCTACCTTATCCCCTGGGGATTATGTTTTATGGAGGACTGAATATAAAGAGAAAAGTAAAGAAACAGTACAAAAAGCCGCAGGCAAGCGAAAGGGCAAGGTCTCCCTTGACATGTTACTGGGGACTGGTCAGTTTCTGTCCCCTTCCTCTCAGATCAAATTATCTAAGGATGTCTTAAAAGATGTCACCACAAATGCTGTGTTAACATAGAGAGCAATTCCGCCTCCTGGAGTCAAGAAGACTGTATTAGCAGGGTTAAAACAGGGAAATGAAGAATCTTATGAAACCTTCATTTCAAGACTTGAGGAAGCTGTTTATAGAATGATGCCAAGAGGAGAGGGATCAGATATATTGATCAAACAATTGGCGTGGGAAAATGCAAATTCATTGTGTCAGGATCTCATCCGTCCAATACGCAAAACAGAAACTATACAGGATTATATTCGTGCTTGCCTTGACGCTTCTCCCGCAGTTGTTCAGGGTATGGCATATGCAGCAGCCATGAGAGGACAAAAGTATTCTACTTTTGTAAAGCAAACATATGGTGGGGGAAAGGGAGGTCAAGGATCAGAAGGGCCAGTTTGTTTCTCCTGTGGCAAGACAGGACACATCAAAAAAGACTGTAAGGAGGAGAAGGGCTCTAAAAGAGCTCCTTCTGGGCTTTGTCCCAGATGTAAGAAAGGCTACCACTGGAAGAGTGAGTGTAAATCTAAATTTGACAAAGATGGGAATCCACTTCCTCCCTTAGAAACTAATACTGAAAATTCAAAAAACTTGTAAAGGGGCAGTCCCCTAGCCCCACTCAAAAGGGGGATGGAGTTAAGGGCTCAGGATTAAATCCTAAAGCCCCACCTTTCACAATACATGATTTGCCTCGAGGCACCCCTGAAAGTGCAGGTTTAGACCTGTCATCACAAAAGGATTTGATCCTCTCTCTAGAAGATGGAGTATCATTGGTACCCACCTTAGTGAAAGGTACCCTCCCTGAAGGGACTACTGGATTAATAATAGGTAAAAGTTCCAATTATAAAAAGGGACTCGAGGTTTTACCAGGAGTCATTGACTCCGATTTCCAAGGAGAAATCAAGGTTATGGTTAAGGCCGCAAAAAATGCGGTCATCATTCACAAAGGAGAAAGAATAGCACAACTTCTGTTGCTGCCGTATTTAAAATTGCCCAATCCTATAATCAAGGAAGAACGAGGCTCAAAAGGCTTCGGATCAACAAGTCATGTACATTGGGTGCAGGAAATAAGTGATTCCAGACCCATGCTTCATATTTCCTTGAATGGAAAAAGATTCCTCGGTCTCTTGGATACCGGGGCAGATAAAACTTGTATAGCAGGCAGAGACTGGCCAGCTAATTGGCCTATTCACCAAACTAAAAGTTCTCTTCAAGGTTTAGGCATGGCCTGTGGGGTGGCGCGTAGTAGTCAGCCACTCCGCTGGCAACATGAAGATAAATCAGGGATTATACATCCCTTTGTGATCCCTACACTGCCCTTTACCTTGTGGGAAAGAGACATTATGAAAGAGATAAAGGTCAGGTTAATGACTGACTCACCAGATGATTCACAAAATTTATGATAGGGGCCATTGAGAGCAATCTCTTTGCAGACCAAATATCTTGGAAATCAGACCAGCCTGTATGGCTTAATCAATGGCCCCTTAAACAAGAAAAGTTACAGGCTTTACAACAGTTAGTGACAGAACAATTACAACTGGGCCACTTAAAAGAGAGCAATAGCCCTTGAAATACGCCTGTTTTTGTCATTAAAAAAAAGTCAAGAAAATGGAGGCTGTTACAAGACCTACGTGCAGTTAATGCCACAATACACGATATGGGAGCATTACAACCAGGCTTGCCGTCCCCTGTAGCAGTCCCTAAAAGATGAGAAATAATCATAATAGATCTACAAGATTGCTTCTTTAATATAAAACTGCATCCTGAAGATTGTAAAAGATTTGCTTTTAGTGTGCCCTCCCCTAATTTTAAGAGACCCTATCAAAGATTCCAGTAAAAAGTTTTGCCCCAGGGTATGAAAAATAGCCCTACTTTATGTCAAAAATTTGTAGATAAAGCTATATTAACTGTAAGGGATAAATATCAAGACTCATATATTGTGCATTACATGGATGACATTCTTTTAGCACACCCATCAAGATCCATTGTTGATGAAATACTTACTTCCATGATACAGGCCCTTAACAAACATGGCCTTGTAGTATCCACAGAGAAGATTCAAAAATATGATAATCTCAAATATTTGGAAACTCATATACAGGGTGATGTGGTGTCTTATCAAAAATTACAGATTAGGACAGATAAATTAAGAACCTTAAATGATTTCCAAAAGCTGCTAGAAAATATTAATTGGATACGTCCTTTCTTAAAATTAACTACGGGAGAGTTAAAACCTCTCTTTGAAATCCTTAACAGAGACTCTAATCCTATCTCAATAAGAAAACTTACTCCTGAGGCATGCAAAGCTCTTCAATTGGTAAATGAAAGACTATCTACCGCTCGGGTAAAGAGGCTAGATTTATCACGGCCTTGGTCTCTATGTATATTAAAGACTAAATATACCCCCACAGCATGCCTCTGGCAAAATGGAGTCCTAGAATGGATACATTTGCCTCATATTTCACCAAAAGTAATTACTCCTTATGATATCTTTTGTACACAACTTATTATTAAGGGCCGACACCGCTCTAAGGAATTATTTAGTAAAGACCCTGATTATATTGTTGTGCCCTACACCAAAGTTCAATTCGATCTCCTATTACAAGAAAAAGAAGATTGGCCTATTTCTTTATTAGGGTTCTTGGGAGAGGTTCATTTCCATCTTCCAAAAGATCCTTTGCTTACATTTACCCTACAAACTGCCATTATTTTTCCTCACATGGCCTCTACCACACCACTAGAGAAAGGAATTGTGATTTTTACAGACGGGTCAGCAAATGGCCGTTCGGTAACATATATACAAGGAAGGGAGCCTATAATTAAAGAAAATACACAAAACACAGCCCAACAGGCTGAAATTGTGGCAGTCATTACAGCCTTTGAAGAAGTGAGTCAATCCTTTAATTTGTATACTGATTCTAAATATGTGACTGGGTTGTTTCCCAAAATCGAAACTGCAACTTTGTCACCCAGAACAAAAATTTACACAGAACTGAGACATTTACAAAGGTTAATCCACAAGAGACAAAAAAAATTTTACATTGGTCATATCAGAAGACACACTGGACTTCCCGGTCCTTTGGCACAGGGAAATGCCTATGCGGATTCCTTAACAAGAATTCTGACCGCTTTAGAGTCAGCTCAAGAAAGCCACGCACTACATCATCAAAATGCCGCGGCGCTTAGGTTTCAGTTTCACATCACTCGTGAACAAGCACAAGAAATAGTAAAACTATGTCCAAATTGCCCCGACTGGGGACATGCGCCACAACTAAGAGTAAACCCCAGGGGCCTTAAGCCCCGAGTTCTATGGCAGATAGATGTTACTCATGTCTCAAAATTTGAAAAATTAAAGTACGTACATGTGACAGTAGACACCTATTCTCATTTTACTTTCGCTACCGCCCGAACGGGCGAAGCAACCAAAGATGTGTTACAACACTTGGCTCAAAGCTTTGCATACATGGGCATTCCTCAAAAAATAAAAACAGATAATGCCCCTGCATATGTGTCCCGTTCAATACAGGAATTTCTGGCCAGATGGAAAATATCTCACGTCACGGGGATCCCTTACAATCCCCAAGGACAGGCCATTGTTGAACGAACGCACCAAAATATAAAGGCACAGCTTAATAAACTTCAAAAGGCTGGAAAATACTATACACCCCACCATCTATTGGCACATGCTCTTTTTGTGCTGAATCATGTAAATATGGACAATCAAGGCCATACGGCGGCCGAAAGACATTGGGGTCCAATTTCAGCCGATCCAAAACCTATGGTTATGTGGAAAGATCTTCTCACAGGGTCCTGGAAAGGACCCGATGTCCTAATAACAGCCGGACGAGGCTATGCTTGTGTTTTTCCACAGGATGCCGAATCACCAATTTGGGTCCCTGACCGATTCATCCGACCTTTCACTGAGCGAAAAGGATCGACGCCCACGCCTAGCACTGCGGAAAAAACGCCGCCGCGAGATGAAAAAGATCACCAAGAAAGTCCGGAAAATGACCCTAGACCCCATCAAAGAGAAGACGGCTTGGCAACAGCTGCAGGCGTTGATCTCCGAAGCGGAGGAGGTTCTTAAAACCTCACAAACTCCCCAAACCTCTTTGACCTTATTTCTTGCTTTGTTGTCTGTCCTCGGCCCCCTGCCTGTGACCGGGGAAAGTTATTGGGCTTACCTACCTAAACCACCTATTCTCCATCCCGTGGGATGGAGAAGTACAGACCCCATTAGAGTTCTGACAAATCAAACCATGTATTTGGGTGGTTCGCCTGACTTTCACGGGTTTAAAAACATGTCTGGTAATGTACATTTTGAGGAGAAGTCTAATACGCTCCCCATTTGCTTTTCCTTCTCCTTTTCTACCCCCACGGGCTGCTTTCAAGTAGATAAGCAAGTATTTCTTTCTGATACACCCACGGTTAATAATAATAAACCTGGGGGAAAGGGTGATAAAAGGCGTATGTGGGAACTTTGGTTGACTACCTTGGGAAACTCGGGGGCCAATACAAAACTGGTCCCTATAAAAAAGAAGTTGCCCCCCAAATATCCTCACTGCCAGATCGCCTTTAAAAAGGACGCCTTCTGGGAGGGAGACGAGTCTGCTCCTCCACGGTGGTTGCCTTGCGCCTTCCCTGACCAGGGGGTGAGTTTTTCTCCAAAAGGGGCCCTTGGGTTACTTTGGGATTTCTCCCTTCCCTCGCCTAGTATAGATCAGTCAGAACAAATTAAAAACAAAAAGGATCTACTTAGAAATTATACTCCCCCTGTCAATAAAGAGGTTCATCGATGGTATGAAGCAGGATGGGTAAAACCTACTTGGTTCTGGGAAAATTCTCCTAAGGATCCCAATGATAGAGATTTTACTACTCTAGTTCCCCACACAAAATTGTTTCGCTTAGTTGCAGCCTCAAGACATCTTATTCTCAAAAAGCCAAGATTTCAAAAACATGAGATGATTCCTACATCTGCCTGTGTTACTTACCCTTATGCCATATTATTAGGATTACCTCAGCTAATAGATATAGAGAAGAGAGGATCTACTTTTCATATTTCCTGTTCTTCTTGTAGATTGACTAATTGTTTAGATTCTTCTGCCTACAACTATACAGCGATCATAGTCAAGAGGCCGCCATATGTGCTGCTACCTGTAGATATTGGTGATGAACCATGGTTTGATGATTCTGCCATTCAAACTTTTAGGTATGCCACAGATTTAATTCGAGCTAAGCGATTTGTCGCGGCCATTATTCTGGGCATATCTGCTTTGATTGCTATTATTACTTCCTTTGCTGTAGCTACTACTGCCTTAGTTAAGGAGATGCAAACTGCGACGTTTGTTAATAATCTTCATAGGAATGTTACATTAGCCTTATCTAAACAAAAAATAATAGATTTAAAATTGAAAGCTAGACTTAATGCTTTAGAAGAAGTAGTTTTAGAGTTGGGACAAGATGTGGCAAACTTAAAGACCAAAATGTCCACTAGGTGTCATGCAAATTATGATTTTATCTGTGTCACACCTTTGCCATATAATGCTTCTGAGAGCTGGAAAAGAACCAGAGCACATTTATTGGGCATTTGAAATGACAATGAGATTTCATATAACATACAGGAGTTAACCAATCTGATTAGTGATATGAGCAAACAACATATTGACGCAGTGGACCTTAGTGGCTTGGCTCAGTCTTTTGCCAACGGAGTGAAGGCTTTAAATCCATTGGATTGGACACAATATTTCATTTTTATAGGAGTTGGAGCCCTGCTTTTGGTCATAGTACTTATGATTTTCCCCATTGTTTTCCAGTGCTTTGCAAAGAGCCTTGACCAAGTGCAGTCAGATCTTAACGTGCTTCTTTTAAAAAAGAAAAAAGGGGGAAATGCCGCGCCTGCAGCAGAAATGGTTGAACTCCCGAGAGTGTCCTACACTTAGGAGAGAAGCAGCCAAGGGGTTGTTTCCCACCAAGGACGACCCGTCTGCATGCACGCGGATGAGCCCATCAGACAAAGACATACTCATTCTCTGCTGCAAACTTGGCATAGCTCTGCTTTGCCTGGGGCTATTGGGGGAAGTTGCGGTTCGTGCTCGCAGGGCTCTCACCCTTAATTCTTTTAATAACTCTTCTGTGCAAGATTACAATCTAAACGATTCGGAGAACTCGACCTTCCTCCTGGGGCAAGGACCACAGCCAACTTCCTCTTACAAGCCACACCGACTTTGTCCTTCAGAAATAGAAATAAGAATGCTTGCTAAAAATTATATTTTTACCAATGAGACCAATCCAATAGGTCGATTATTAATCATGATGTTAAGAAATAAATCTTTGTCTTTTAGCACTATATTTACTCAAATTCAAAGGTTAGAAATGGGAATAGAAAATAAAAAGAGACGCTCAACCTCAGTTGAAGAACAGGTGCAAGGACTAAGGGCCTCAGGCCTAGAAGTAAAAAGGGAAAAGAGGAGTGCGCTTGTCAAAATAGGAGACAGGTGGTGGCAACCAGGGACTTATAGGGGACCTTACATCTACAGACCAACAGACGCCCCGCTACCATATACAGGAAGATATGATTTAAATTTTAATAGGTGGGTCACAGTCAACGGCTATAAAGTGTTATACAGATCCCTCCCCTTTCGTGAAAGGCTCGCCAGAGCTAGACCTCCTTGGTGTGTGTTAACTCAGGAAGAAAAAGACGACATGAAACAACAGGTACATGATTATATTTATCTAAGAACTGGAATAAACGTTTGGGAAAAGATTTTTCATTATACCAAGGAGGGGGCAGTGGCTAGACAATTAGAACACATTTCTGCAGATACTTTTGGCATGAGCTATAATGGATAACCTTTATGAGCCCAACCTTGCGGTTCCCAAGGTTTAAGTAAGTTCAGGGTCACAAACTGTTCTTAAAACAAGGATGTGAGACAAGTGGTTTCCTGACTTGGTTTGGTATCAAATGTTTTGATCTAAGCTCTAAGTGTTCTATCCCCTATGTTCTTTTGGATTCTATCCAAGTCTTATGTAAATGCTTATGTAAACCATGATATAAAAGAGTGCTGATTTTTTGAGTAAACTTGCAACAGTCCTAACATTCACGTCTCGTGTGTTTGTGTCTGTTCGCCATCCCGTCTCCGCTCGTCACTTATCCTTCACTTTCCAGAGGGTCCCCCCGCAGACCCCGGTGACCCTCAGGTCGGCCGACTGCGGCA
>Mtv63
TGCCGCGCCTGCAGCAGAAATGGTTGAACTCCCGAGAGTGTCCTACACTTAGGAGAGAAGCAACTAAGGGGTTGTTTCCCACCAAGGACGACCCGTCTGCGTGCACGCGGATGAGCCCATCAGACAAAGACATATTCATTCTCTGCTGCAAACTTGGCATAGCTCTGCTTTGCCTGGGGCTATTGGGGGAAGTTGCGGTTCGTGCTCGCAGGGCTCTCACCCTTGATTCTTTTAATAGCTCTTCTGTGCAAGATTACAATCTAAACAATTCGGAGAACTCGACCTTCCTCCTGGGGCAAGGACCACAGCCAACTTCCTCTTACAAGCCACACCGATTTTGTCCTTCAGAAATAGAAATAAGGATGCTTGCTAAAAATTATATTTTTACCAATAAGACCAATCCAATAGGTCGATTGTTAATCACTATGTTAAGAAATGAATCATTATCTTTTAGTACTATTCTTACTCAAATTCAGAGGTTAGAAATGGGAATAGAAAATAGAAAGAGACGCTCAACCTCAGTTGAAGAACAGGTGCAAGGACTAATGGCCACAGGCCTAGAAGTAAAAGAAGGAAAAAGGAGTGTGTTTGTCAAAATAGGAGACAGGTGGTGGCAACCAGGGACTTATAGGGGACCTTACATCTACAGACCAACAGATGCCCCGTTACCATATACAGGAAGATATGATTTAAATTTTGATAGGTGGGTCACAGTCAATGGCTATAAAGTGTTATACAGATCCCTCCCCTTTCGTGAAAGACTCGCCAGAGCTAGACCTCCTTGGTGTGTGTTAACTCAGGAAGAAAAGGACGATATGAAACAACAGGTACATGATTATATTTATCTAGGAACAGGAATGAATGTTTGGGGAAGGATTTTTCATTATACCAAAGAAGGGGCAGTGGCTAGACAATTAGAACACATTTCTGCAGATACTTTTGGCATGAGTTATAATGGATAACCTTTATGAGCCCAACCTTGCGGTTCGCAAGGTTTAAGCAAGTTCATGGTCACAAAATGTTCTTAAAACAAGGATGTGAGACAAGTGGTTTCCTGACTTGGTTTGGTATCAAGTGTTTTGATCTAAAGCTCTGAGTGTTCTAACCTCCTATGTTCTTTTGGAATCTATCCAAGTCTTATGTAAATGCTTATGTAAACCATGATATAAAAGAGTGCTGATTTTTTGAGTAAAGTTGCAACAGTCTTAACATTCACCTCTCGTGTGTTTGTGTCTGTTCGCCATCCCGTCTCCGCTCGTCACTTTTCCTTCACTTTCCAGAGGGTCCCCCCGCAGACCCCGGTGGCCCTCAGGTCGGCCGACTGCGGCA
>Mtv64
TGCCGCGCCTGCAGCAGAAATGGTTGAACTCCCGAGAGTGTCCTACACTTAGGAGAGAAGCAGCCAAGGGGTTGTTTCCCACCAAGGACGACCCGCCTGCGTGCACGCGGATGAGCCCTTCAGACAAAGACATACTCATTCTCTGCTGCAAACTTGGCATAGCTCTGCTTTGCCTGGGGCTATTGGGGGAAGTTGCGGTTCGCGCTCGCAGGGCTCTCACCCTTGACTCTTTTAATAGCTCTTCTGTGCAAGATTACAATCTAAACAATTCGGAGAACTCGACCTTCCTCCTGGGGCAAGGACCACAGCCAACTTCCTCTTACAAGCCACACCGACTTTGTCCTTCAGAAATAGAAATAAGAATGCTTGCTAAAAATTATATTTTTACCAATAAGACCAATCCAATAGGTCGATTATTAATCACTATGTTAAGAAATGAATCGTTACCTTTTAGTGCTATTTTTACTCAAATTCAAAGGTTAGAAATGGGAATAGAAAATAGAAAGAGACGCTCAACCTCAGTCAAAGAACAGGTGCAAGGACTATCGGCCACAGGCCTAGAAGTAAAAGAGGGAAAAAGGAGTGTGTTTGTCAAAATAGGAGACAGGTGGTGGCAACCAGGGACTTATAGGGGACCTTACATCTACAGACCAACAGATGCCCCGTTACCATATACAGGAAGATATGATTTAAATTTTGATAGGTGGGTCACAGTCAATGGCTATAAAGTGTTATACAGATCCCTCCCCTTCCGTGAAAGACTCGCCAGAGCTAGACCTCCTTGGTGTGTGTTAACTCAAGAAGAAAAAGACGACATGAAACAACAGGTACATGATTATATTTATCTAGGAACTGGAATGAACTTCTGGGGAAAGATATTTGACTACACCGAAGAGGGAGCTGTAGCAAAAATTTTATATAATATGAAATATACTCATGGGGGTCGCATTGGCTTCGACCCCTTTTAAAACATTTATAAAGACAATCAGGTCTACCTTGCGGTTCCCAAGGTTTAAGTGAGTTCATGGTTACAAACTGTTCTTAAAACAAGGATGTGAGACAGTGGTTTCCTGGCTTGGTTTGGTATCAAGTGTTTTGATCTAAGCTCTGAGTGTTCTATTCTCCTATGTTCTTTTGGATTCTATCCAAGTCTTATGTAAATGCTTATGTAAACCATGATATAAAAGAGTGCTGATTTTTTGAGTAAACTTGCAACAGTCCTAACATTCACCTCTCGTGTGTTTGTGTCTGTTCGCCATCCCGTCTCCGCTCGTCACTTATCCTTCACTTTCCAGAGGGTCTCCCCGCAGACCCCGGTGACCCTCAGGTCGGCCGACTGCGGAA
